# Supplementary material for: The genus Paleosepharia Laboissière, 1936 in Taiwan: review and nomenclatural changes (Coleoptera, Chrysomelidae, Galerucinae)
Source: Zookeys. 2018 Mar 19;(744):19–41. doi: 10.3897/zookeys.744.22970 (PMC5904516; doi:10.3897/zookeys.744.22970)
Supplement: XML Treatment for Paleosepharia amiana [file zookeys.744.22970-treatment1.xml]

<!DOCTYPE tp:taxon-treatment
  PUBLIC "-//TaxonX//DTD Taxonomic Treatment Publishing DTD v0 20100105//EN" "tax-treatment-NSO.dtd">
<tp:taxon-treatment xmlns:tp="http://www.plazi.org/taxpub"><tp:treatment-meta><kwd-group><label>Taxon classification</label><kwd><named-content xmlns:xlink="http://www.w3.org/1999/xlink" content-type="kingdom">Animalia</named-content></kwd><kwd><named-content xmlns:xlink="http://www.w3.org/1999/xlink" content-type="order">Coleoptera</named-content></kwd><kwd><named-content xmlns:xlink="http://www.w3.org/1999/xlink" content-type="family">Chrysomelidae</named-content></kwd></kwd-group><mixed-citation publication-type="journal"><person-group><name><surname>Lee</surname><given-names>Chi-Feng</given-names></name></person-group><article-title>The genus <italic><tp:taxon-name><tp:taxon-name-part taxon-name-part-type="genus" reg="Paleosepharia">Paleosepharia</tp:taxon-name-part></tp:taxon-name></italic> Laboissière, 1936 in Taiwan: review and nomenclatural changes (<tp:taxon-name><tp:taxon-name-part taxon-name-part-type="order">Coleoptera</tp:taxon-name-part></tp:taxon-name>, <tp:taxon-name><tp:taxon-name-part taxon-name-part-type="family">Chrysomelidae</tp:taxon-name-part></tp:taxon-name>, <tp:taxon-name><tp:taxon-name-part taxon-name-part-type="subfamily">Galerucinae</tp:taxon-name-part></tp:taxon-name>)</article-title><source>Zookeys</source><day>19</day><month>3</month><year>2018</year><volume>2018</volume><issue>744</issue><fpage>19</fpage><lpage>41</lpage><pub-id pub-id-type="doi">10.3897/zookeys.744.22970</pub-id></mixed-citation></tp:treatment-meta><tp:nomenclature><tp:taxon-name>
            <tp:taxon-name-part taxon-name-part-type="genus" reg="Paleosepharia">Paleosepharia</tp:taxon-name-part>
            <tp:taxon-name-part taxon-name-part-type="species" reg="amiana">amiana</tp:taxon-name-part>
          </tp:taxon-name><tp:taxon-authority>(Chûjô)</tp:taxon-authority><tp:taxon-status xmlns:xlink="http://www.w3.org/1999/xlink" xlink:type="simple">comb. n.</tp:taxon-status><xref ref-type="fig" rid="F1">Figs 1A–1C</xref><xref ref-type="fig" rid="F2">, 2</xref><tp:nomenclature-citation-list><tp:nomenclature-citation><tp:taxon-name>
                <tp:taxon-name-part taxon-name-part-type="genus" reg="Monolepta">Monolepta</tp:taxon-name-part> <tp:taxon-name-part taxon-name-part-type="species" reg="amiana">amiana</tp:taxon-name-part></tp:taxon-name><comment>Chûjô, 1962: 136 (Taitung); <xref ref-type="bibr" rid="B9">Kimoto 1969</xref>: 47 (Nantou); <xref ref-type="bibr" rid="B12">Kimoto 1991</xref>: 13 (Kaohsiung); <xref ref-type="bibr" rid="B14">Kimoto and Chu 1996</xref>: 78 (catalogue); <xref ref-type="bibr" rid="B15">Kimoto and Takizawa 1997</xref>: 385 (catalogue); <xref ref-type="bibr" rid="B1">Beenen 2010</xref>: 482 (catalogue); <xref ref-type="bibr" rid="B26">Yang et al. 2015</xref>: 266 (catalogue); <xref ref-type="bibr" rid="B19">Lee et al. 2016</xref>: 108 (food plants).</comment></tp:nomenclature-citation></tp:nomenclature-citation-list></tp:nomenclature><tp:treatment-sec sec-type="type material" id="SECID0ECMAC"><title>Type material.</title><p>Depository of the single female holotype is unknown. <xref ref-type="bibr" rid="B4">Chûjô (1962)</xref> indicated that most specimens were deposited at the <named-content xmlns:xlink="http://www.w3.org/1999/xlink" content-type="dwc:institutional_code" xlink:type="simple">TARI</named-content> except for some in his collection. Although some specimens were found at the <named-content xmlns:xlink="http://www.w3.org/1999/xlink" content-type="dwc:institutional_code" xlink:type="simple">KUEC</named-content>, the type of this species was not among them.</p><p>
            <bold>Other material examined (n = 82). Pingtung</bold>: 1♀ (<named-content xmlns:xlink="http://www.w3.org/1999/xlink" content-type="dwc:institutional_code" xlink:type="simple">TARI</named-content>), Jinshuiying [浸水營], 12.VIII.2010, leg. J.-C. Chen; 1♀, Tahanshan [大漢山], 4.X.2010, leg. J.-C. Chen; 6♀♀ (<named-content xmlns:xlink="http://www.w3.org/1999/xlink" content-type="dwc:institutional_code" xlink:type="simple">TARI</named-content>), same locality, 22.IX.2011, leg. J.-C. Chen; 3♂♂, 11♀♀ (<named-content xmlns:xlink="http://www.w3.org/1999/xlink" content-type="dwc:institutional_code" xlink:type="simple">TARI</named-content>), same locality, 3.IX.2012, leg. Y.-T. Chung; 1♂ (<named-content xmlns:xlink="http://www.w3.org/1999/xlink" content-type="dwc:institutional_code" xlink:type="simple">TARI</named-content>), same locality, 13.IX.2012, leg. J.-C. Chen; 1♂, 1♀ (<named-content xmlns:xlink="http://www.w3.org/1999/xlink" content-type="dwc:institutional_code" xlink:type="simple">TARI</named-content>), same locality, 14.IX.2012, leg. Y.-T. Chung; 1♂ (<named-content xmlns:xlink="http://www.w3.org/1999/xlink" content-type="dwc:institutional_code" xlink:type="simple">TARI</named-content>), same locality, 30.VII.2013, leg. B.-X. Guo; 1♀ (<named-content xmlns:xlink="http://www.w3.org/1999/xlink" content-type="dwc:institutional_code" xlink:type="simple">TARI</named-content>), same locality, 17.VIII.2013, leg. J.-C. Chen; 1♂, 2♀♀ (<named-content xmlns:xlink="http://www.w3.org/1999/xlink" content-type="dwc:institutional_code" xlink:type="simple">TARI</named-content>), same locality, 3.IX.2013, leg. Y.-T. Chung; 7♀♀ (<named-content xmlns:xlink="http://www.w3.org/1999/xlink" content-type="dwc:institutional_code" xlink:type="simple">TARI</named-content>), same locality, 11.IX.2013, leg. Y.-T. Chung; 2♂♂, 8♀♀ (<named-content xmlns:xlink="http://www.w3.org/1999/xlink" content-type="dwc:institutional_code" xlink:type="simple">TARI</named-content>), same locality, 24.IX.2013, leg. Y.-T. Chung; 2♂♂, 3♀♀ (<named-content xmlns:xlink="http://www.w3.org/1999/xlink" content-type="dwc:institutional_code" xlink:type="simple">TARI</named-content>), same locality, 1.X.2013, leg. Y.-T. Chung; 1♀ (<named-content xmlns:xlink="http://www.w3.org/1999/xlink" content-type="dwc:institutional_code" xlink:type="simple">TARI</named-content>), same locality, 8.X.2013, leg. Y-T. Chung; 4♀♀ (<named-content xmlns:xlink="http://www.w3.org/1999/xlink" content-type="dwc:institutional_code" xlink:type="simple">TARI</named-content>), same locality, 25.X.2013, leg. Y.-T. Chung; 1♀ (<named-content xmlns:xlink="http://www.w3.org/1999/xlink" content-type="dwc:institutional_code" xlink:type="simple">TARI</named-content>), same locality, 16.XII.2013, leg. Y.-T. Chung; 2♂♂ (<named-content xmlns:xlink="http://www.w3.org/1999/xlink" content-type="dwc:institutional_code" xlink:type="simple">TARI</named-content>), same locality, 19.VII.2014, leg. W.-C. Liao; 2♀♀ (<named-content xmlns:xlink="http://www.w3.org/1999/xlink" content-type="dwc:institutional_code" xlink:type="simple">TARI</named-content>), same locality, 17.VI.2016, leg. Y.-T. Chung; 1♂ (<named-content xmlns:xlink="http://www.w3.org/1999/xlink" content-type="dwc:institutional_code" xlink:type="simple">TARI</named-content>), same locality, 6.VIII.2016, leg. Y.-T. Chung; <bold>Taipei</bold>: 2♀♀ (<named-content xmlns:xlink="http://www.w3.org/1999/xlink" content-type="dwc:institutional_code" xlink:type="simple">TARI</named-content>), Manyuehyuan [滿月圓], 3.VII.2010, leg. H. Lee; 1♀ (<named-content xmlns:xlink="http://www.w3.org/1999/xlink" content-type="dwc:institutional_code" xlink:type="simple">TARI</named-content>), same but with “8.VII.2010”; 1♀ (<named-content xmlns:xlink="http://www.w3.org/1999/xlink" content-type="dwc:institutional_code" xlink:type="simple">TARI</named-content>), same but with “8.IV.2010”; 1♀ (<named-content xmlns:xlink="http://www.w3.org/1999/xlink" content-type="dwc:institutional_code" xlink:type="simple">TARI</named-content>), same but with “7.VIII.2014”; <bold>Taitung</bold>: 2♀♀ (<named-content xmlns:xlink="http://www.w3.org/1999/xlink" content-type="dwc:institutional_code" xlink:type="simple">TARI</named-content>), Lichia trail [利嘉林道], 15.VII.2014, leg. Y.-T. Chung; 1♂ (<named-content xmlns:xlink="http://www.w3.org/1999/xlink" content-type="dwc:institutional_code" xlink:type="simple">TARI</named-content>), same locality, 17.VII.2014, leg. Y.-T. Wang; 1♀ (<named-content xmlns:xlink="http://www.w3.org/1999/xlink" content-type="dwc:institutional_code" xlink:type="simple">TARI</named-content>), same locality, 25.VII.2015, leg. Y.-T. Chung, P.-H. Kuo &amp; S.-P. Wu; 1♂ (<named-content xmlns:xlink="http://www.w3.org/1999/xlink" content-type="dwc:institutional_code" xlink:type="simple">TARI</named-content>), same locality, 1.VII.2016, B.-X. Guo; <bold>Taoyuan</bold>: 2♀♀ (<named-content xmlns:xlink="http://www.w3.org/1999/xlink" content-type="dwc:institutional_code" xlink:type="simple">TARI</named-content>), Hsiaowulai [小烏來], 29.IX.2009, leg. M.-H. Tsou; 4♀♀ (<named-content xmlns:xlink="http://www.w3.org/1999/xlink" content-type="dwc:institutional_code" xlink:type="simple">TARI</named-content>), same locality, 10.X.2009, leg. M.-H. Tsou; 1♂, 1♀ (<named-content xmlns:xlink="http://www.w3.org/1999/xlink" content-type="dwc:institutional_code" xlink:type="simple">TARI</named-content>), Sankuang [三光], 14.VII.2010, leg. H. Lee.</p></tp:treatment-sec><tp:treatment-sec sec-type="diagnosis" id="SECID0ENBAE"><title>Diagnosis.</title><p>Members of <italic><tp:taxon-name><tp:taxon-name-part taxon-name-part-type="genus" reg="Paleosepharia">Paleosepharia</tp:taxon-name-part> <tp:taxon-name-part taxon-name-part-type="species" reg="amiana">amiana</tp:taxon-name-part></tp:taxon-name></italic> are similar to those of <italic><tp:taxon-name><tp:taxon-name-part taxon-name-part-type="genus" reg="Paleosepharia">P.</tp:taxon-name-part> <tp:taxon-name-part taxon-name-part-type="species" reg="excavata">excavata</tp:taxon-name-part></tp:taxon-name></italic>, <italic><tp:taxon-name><tp:taxon-name-part taxon-name-part-type="genus" reg="Paleosepharia">P.</tp:taxon-name-part> <tp:taxon-name-part taxon-name-part-type="species" reg="formosana">formosana</tp:taxon-name-part></tp:taxon-name></italic>, and <italic><tp:taxon-name><tp:taxon-name-part taxon-name-part-type="genus" reg="Paleosepharia">P.</tp:taxon-name-part> <tp:taxon-name-part taxon-name-part-type="species" reg="yasumatsui">yasumatsui</tp:taxon-name-part></tp:taxon-name></italic> with black stripes along the outer margins of yellow elytra. However, this species is easily recognized by the presence of only one transverse black band on the elytra (two transverse bands in others). The aedeagus of male <italic><tp:taxon-name><tp:taxon-name-part taxon-name-part-type="genus" reg="Paleosepharia">P.</tp:taxon-name-part> <tp:taxon-name-part taxon-name-part-type="species" reg="amiana">amiana</tp:taxon-name-part></tp:taxon-name></italic> is similar to that of <italic><tp:taxon-name><tp:taxon-name-part taxon-name-part-type="genus" reg="Paleosepharia">P.</tp:taxon-name-part> <tp:taxon-name-part taxon-name-part-type="species" reg="nantouensis">nantouensis</tp:taxon-name-part></tp:taxon-name></italic> in possessing a relatively narrow penis (more than 6.5 times longer than wide; less than 6.0 times in other species), acute apex of tectum (bifurcate apex in other species), and one pair of elongate and apically curved spiculae (lacking such spiculae in other species). It differs by the broader tectum (broader than penis; narrower than penis in <italic><tp:taxon-name><tp:taxon-name-part taxon-name-part-type="genus" reg="Paleosepharia">P.</tp:taxon-name-part> <tp:taxon-name-part taxon-name-part-type="species" reg="nantouensis">nantouensis</tp:taxon-name-part></tp:taxon-name></italic>) and different sizes of the two pairs of hooked spiculae (same sizes in <italic><tp:taxon-name><tp:taxon-name-part taxon-name-part-type="genus" reg="Paleosepharia">P.</tp:taxon-name-part> <tp:taxon-name-part taxon-name-part-type="species" reg="nantouensis">nantouensis</tp:taxon-name-part></tp:taxon-name></italic>).</p><!--PageBreak--></tp:treatment-sec><tp:treatment-sec sec-type="description" id="SECID0EREAE"><title>Description.</title><p>Males. Length 6.0–6.5 mm, width 3.3–3.4 mm. General color reddish brown (Fig. <xref ref-type="fig" rid="F1">1A–1B</xref>); antennae except two basal antennomeres, scutellum, tibiae, and tarsi black; elytra yellow, with wide black stripe along lateral margins and suture extend<!--PageBreak-->ing to apex, and one transverse, wide black band at basal 2/3. Antenna (Fig. <xref ref-type="fig" rid="F2">2A</xref>) filiform, ratio of length of antennomeres I to XI 1.0 : 0.3 : 0.5 : 0.9 : 0.9 : 0.9 : 0.9 : 0.9 : 0.8 : 0.7 : 0.8; ratio of length to width from antennomere I to XI 4.6 : 1.9 : 2.8 : 5.0 : 5.1 : 5.1 : 5.7 : 6.0 : 6.5 : 5.7 : 7.1. Pronotum 1.86–1.97 times wider than long; lateral margins slightly curved, basal margin slightly curved, apical margin slightly concave; disc with reticulate microsculpture and dense, minute punctures. Elytra 1.34–1.45 times longer than wide; lateral margins curved, widest behind middle; disc with one pair of oblique depressions starting from suture at scutellum, longitudinal ridge present inside each depression and along suture; disc with dense, minute punctures; apex truncate. First tarsomeres of front legs strongly swollen and dorso-ventrally flattened. Penis (Fig. <xref ref-type="fig" rid="F2">2C–E</xref>) extremely slender, 7.3 times longer than wide; parallel-sided, basally widened from middle, apically tapering; tectum elongate from basal 1/4 to apical 1/5, widest at midpoint and wider than penis, apically tapering, apex acute; moderately recurved at middle and near apex in lateral view; ventral surface with lateral areas membranous. Endophallic spiculae complex (Fig. <xref ref-type="fig" rid="F2">2F</xref>) with one pair of extremely elongate spiculae, apices curved at middle; two pairs of elongate hooked spiculae, one pair longer and curved inwards, the other pair shorter and curved outwards; one pair of longitudinal rows of elongate, apically curved setae near base; one row of elongate, apically tapering setae at sides behind middle.</p><fig id="F1" position="float" orientation="portrait"><label>Figures 1.</label><caption><p>Habitus of <italic><tp:taxon-name><tp:taxon-name-part taxon-name-part-type="genus" reg="Paleosepharia">Paleosepharia</tp:taxon-name-part></tp:taxon-name></italic> species. <bold>A</bold> <italic><tp:taxon-name><tp:taxon-name-part taxon-name-part-type="genus" reg="Paleosepharia">P.</tp:taxon-name-part> <tp:taxon-name-part taxon-name-part-type="species" reg="amiana">amiana</tp:taxon-name-part></tp:taxon-name></italic> (Chûjô), male, dorsal view <bold>B</bold> Ditto, ventral view <bold>C</bold> <italic><tp:taxon-name><tp:taxon-name-part taxon-name-part-type="genus" reg="Paleosepharia">P.</tp:taxon-name-part> <tp:taxon-name-part taxon-name-part-type="species" reg="amiana">amiana</tp:taxon-name-part></tp:taxon-name></italic> (Chûjô), female, color variation, dorsal view <bold>D</bold> <italic><tp:taxon-name><tp:taxon-name-part taxon-name-part-type="genus" reg="Paleosepharia">P.</tp:taxon-name-part> <tp:taxon-name-part taxon-name-part-type="species" reg="excavata">excavata</tp:taxon-name-part></tp:taxon-name></italic> (Chûjô), male, dorsal view <bold>E</bold> Ditto, ventral view <bold>F</bold> <italic><tp:taxon-name><tp:taxon-name-part taxon-name-part-type="genus" reg="Paleosepharia">P.</tp:taxon-name-part> <tp:taxon-name-part taxon-name-part-type="species" reg="excavata">excavata</tp:taxon-name-part></tp:taxon-name></italic> (Chûjô), female, dorsal view.</p></caption><graphic xmlns:xlink="http://www.w3.org/1999/xlink" xlink:href="zookeys-744-019-g001.jpg" position="float" orientation="portrait" xlink:type="simple" id="oo_191733.jpg"/></fig><fig id="F2" position="float" orientation="portrait"><label>Figures 2.</label><caption><p>Diagnostic characters of <italic><tp:taxon-name><tp:taxon-name-part taxon-name-part-type="genus" reg="Paleosepharia">Paleosepharia</tp:taxon-name-part> <tp:taxon-name-part taxon-name-part-type="species" reg="amiana">amiana</tp:taxon-name-part></tp:taxon-name></italic> (Chûjô). <bold>A</bold> Antenna, male <bold>B</bold> Antenna, female <bold>C</bold> Penis, dorsal view <bold>D</bold> Penis, lateral view <bold>E</bold> Penis, ventral view <bold>F</bold> Endophallic spiculae <bold>G</bold> Abdominal ventrite VIII <bold>H</bold> Bursa sclerites, left sclerite in lateral view, right sclerite in dorsal view <bold>I</bold> Spermatheca <bold>J</bold> Gonocoxae.</p></caption><graphic xmlns:xlink="http://www.w3.org/1999/xlink" xlink:href="zookeys-744-019-g002.jpg" position="float" orientation="portrait" xlink:type="simple" id="oo_191734.jpg"/></fig><p>Females. Length 5.6–6.5 mm, width 3.3–3.5 mm. Similar to male (Fig. <xref ref-type="fig" rid="F1">1C</xref>) but elytra lacking oblique depressions; first tarsomeres of front legs normal; ratio of length of antennomeres I to XI (Fig. <xref ref-type="fig" rid="F2">2B</xref>) 1.0 : 0.3 : 0.5 : 0.9 : 0.9 : 0.8 : 0.9 : 0.8 : 0.8 : 0.7 : 0.7; ratio of length to width from antennomere I to XI 4.8 : 2.0 : 3.7 : 5.6 : 5.6 : 5.9 : 6.7 : 6.2 : 7.2 : 6.4 : 6.7. Gonocoxae (Fig. <xref ref-type="fig" rid="F2">2J</xref>) slender, tightly conjunct from apical 1/3 to base; each gonocoxa with eight setae from apical 1/6 to apex, apex truncate. Ventrite VIII (Fig. <xref ref-type="fig" rid="F2">2G</xref>) weakly sclerotized except apex, with several short setae at apex, and several long setae at sides, spiculum elongate. Spermathecal receptaculum (Fig. <xref ref-type="fig" rid="F2">2I</xref>) swollen; pump extremely slender and curved; sclerotized spermathecal duct slender. Bursa sclerites (Fig. <xref ref-type="fig" rid="F2">2H</xref>) elongate and apically tapering, with stout teeth along lateral margin at base; slightly curved in lateral view.</p></tp:treatment-sec><tp:treatment-sec sec-type="Food plants" id="SECID0E2JAE"><title>Food plants.</title><p>
            <tp:taxon-name><tp:taxon-name-part taxon-name-part-type="family">Melastomataceae</tp:taxon-name-part></tp:taxon-name>: <tp:taxon-name><tp:taxon-name-part taxon-name-part-type="genus" reg="Blastus">Blastus</tp:taxon-name-part> <tp:taxon-name-part taxon-name-part-type="species" reg="cochinchinensis">cochinchinensis</tp:taxon-name-part></tp:taxon-name> Lour.; <tp:taxon-name><tp:taxon-name-part taxon-name-part-type="family">Sapindaceae</tp:taxon-name-part></tp:taxon-name>: <tp:taxon-name><tp:taxon-name-part taxon-name-part-type="genus" reg="Koelreuteria">Koelreuteria</tp:taxon-name-part> <tp:taxon-name-part taxon-name-part-type="species" reg="henryi">henryi</tp:taxon-name-part></tp:taxon-name> Dummer; <tp:taxon-name><tp:taxon-name-part taxon-name-part-type="family">Fagaceae</tp:taxon-name-part></tp:taxon-name>:  <tp:taxon-name><tp:taxon-name-part taxon-name-part-type="genus" reg="Castanopsis">Castanopsis</tp:taxon-name-part> <tp:taxon-name-part taxon-name-part-type="species" reg="formosana">formosana</tp:taxon-name-part></tp:taxon-name> (Skan) Hayata (<xref ref-type="bibr" rid="B19">Lee et al. 2016</xref>).</p></tp:treatment-sec><tp:treatment-sec sec-type="distribution" id="SECID0E4KAE"><title>Distribution.</title><p>Endemic to Taiwan.</p></tp:treatment-sec><ref-list><ref id="B9"><mixed-citation xmlns:xlink="http://www.w3.org/1999/xlink" xlink:type="simple">
          <person-group><name name-style="western"><surname>Kimoto</surname><given-names>S</given-names></name></person-group> (<year>1969</year>) <article-title>Motes on the <tp:taxon-name><tp:taxon-name-part taxon-name-part-type="family">Chrysomelidae</tp:taxon-name-part></tp:taxon-name> from Taiwan II.</article-title> <source>Esakia</source> <volume>7</volume>: <fpage>1</fpage>–<lpage>68</lpage>.</mixed-citation></ref><ref id="B12"><mixed-citation xmlns:xlink="http://www.w3.org/1999/xlink" xlink:type="simple">
          <person-group><name name-style="western"><surname>Kimoto</surname><given-names>S</given-names></name></person-group> (<year>1991</year>) <article-title>The Taiwanese <tp:taxon-name><tp:taxon-name-part taxon-name-part-type="family">Chrysomelidae</tp:taxon-name-part></tp:taxon-name> (<tp:taxon-name><tp:taxon-name-part taxon-name-part-type="class">Insecta</tp:taxon-name-part></tp:taxon-name>: <tp:taxon-name><tp:taxon-name-part taxon-name-part-type="order">Coleoptera</tp:taxon-name-part></tp:taxon-name>) collected by Dr. Kintaro Baba, on the occasion of his entomological survey in 1987, 1988 and 1989.</article-title> <source>Kurume University Journal</source> <volume>40</volume>: <fpage>1</fpage>–<lpage>27</lpage>.</mixed-citation></ref><ref id="B14"><mixed-citation xmlns:xlink="http://www.w3.org/1999/xlink" xlink:type="simple">
          <person-group><name name-style="western"><surname>Kimoto</surname><given-names>S</given-names></name><name name-style="western"><surname>Chu</surname><given-names>YI</given-names></name></person-group> (<year>1996</year>) <article-title>Systematic catalog of <tp:taxon-name><tp:taxon-name-part taxon-name-part-type="family">Chrysomelidae</tp:taxon-name-part></tp:taxon-name> of Taiwan (<tp:taxon-name><tp:taxon-name-part taxon-name-part-type="class">Insecta</tp:taxon-name-part></tp:taxon-name>: <tp:taxon-name><tp:taxon-name-part taxon-name-part-type="order">Coleoptera</tp:taxon-name-part></tp:taxon-name>).</article-title> <source>Bulletin of the Institute of Comparative Studies of International Cultures and Societies</source> <volume>16</volume>: <fpage>1</fpage>–<lpage>152</lpage>.</mixed-citation></ref><ref id="B15"><mixed-citation xmlns:xlink="http://www.w3.org/1999/xlink" xlink:type="simple">
          <person-group><name name-style="western"><surname>Kimoto</surname><given-names>S</given-names></name><name name-style="western"><surname>Takizawa</surname><given-names>H</given-names></name></person-group> (<year>1997</year>) <source>Leaf beetles (<tp:taxon-name><tp:taxon-name-part taxon-name-part-type="family">Chrysomelidae</tp:taxon-name-part></tp:taxon-name>) of Taiwan.</source> <publisher-name>Tokai University Press</publisher-name>, <publisher-loc>Tokyo</publisher-loc>, <size units="page">581 pp</size>.</mixed-citation></ref><ref id="B1"><mixed-citation xmlns:xlink="http://www.w3.org/1999/xlink" xlink:type="simple">
          <person-group><name name-style="western"><surname>Beenen</surname><given-names>R</given-names></name></person-group> (<year>2010</year>) <article-title><tp:taxon-name><tp:taxon-name-part taxon-name-part-type="subfamily">Galerucinae</tp:taxon-name-part></tp:taxon-name>.</article-title> In: <person-group><name name-style="western"><surname>Löbl</surname><given-names>I</given-names></name><name name-style="western"><surname>Smetana</surname><given-names>A</given-names></name></person-group> (<role>Eds</role>) <issue-title>Catalogue of Palaearctic Coleoptera, Vol.</issue-title> <source>6. Apollo Books, Stenstrup</source>, <fpage>443</fpage>–<lpage>491</lpage>.</mixed-citation></ref><ref id="B26"><mixed-citation xmlns:xlink="http://www.w3.org/1999/xlink" xlink:type="simple">
          <person-group><name name-style="western"><surname>Yang</surname><given-names>X-K</given-names></name><name name-style="western"><surname>Ge</surname><given-names>S</given-names></name><name name-style="western"><surname>Nie</surname><given-names>R</given-names></name><name name-style="western"><surname>Ruan</surname><given-names>Y</given-names></name><name name-style="western"><surname>Li</surname><given-names>W</given-names></name></person-group> (<year>2015</year>) <source>Chinese leaf beetles.</source> <publisher-name>Science Press</publisher-name>, <publisher-loc>Beijing</publisher-loc>, <size units="page">507 pp</size>.</mixed-citation></ref><ref id="B19"><mixed-citation xmlns:xlink="http://www.w3.org/1999/xlink" xlink:type="simple">
          <person-group><name name-style="western"><surname>Lee</surname><given-names>C-F</given-names></name><name name-style="western"><surname>Tsou</surname><given-names>M-H</given-names></name><name name-style="western"><surname>Cheng</surname><given-names>H-T</given-names></name></person-group> (<year>2016</year>) <source>The <tp:taxon-name><tp:taxon-name-part taxon-name-part-type="family">Chrysomelidae</tp:taxon-name-part></tp:taxon-name> of Taiwan 3.</source> <publisher-name>Sishou-Hills Insect Observation Network</publisher-name>, <publisher-loc>New Taipei City</publisher-loc>, <size units="page">199 pp</size>. [In Chinese]</mixed-citation></ref><ref id="B4"><mixed-citation xmlns:xlink="http://www.w3.org/1999/xlink" xlink:type="simple">
          <person-group><name name-style="western"><surname>Chûjô</surname><given-names>M</given-names></name></person-group> (<year>1962</year>) <article-title>A taxonomic study on the <tp:taxon-name><tp:taxon-name-part taxon-name-part-type="family">Chrysomelidae</tp:taxon-name-part></tp:taxon-name> (<tp:taxon-name><tp:taxon-name-part taxon-name-part-type="class">Insecta</tp:taxon-name-part></tp:taxon-name>: <tp:taxon-name><tp:taxon-name-part taxon-name-part-type="order">Coleoptera</tp:taxon-name-part></tp:taxon-name>) from Formosa Part XI. Subfamily <tp:taxon-name><tp:taxon-name-part taxon-name-part-type="subfamily">Galerucinae</tp:taxon-name-part></tp:taxon-name>.</article-title> <source>The Philippine Journal of Science</source> <volume>91</volume>: <fpage>1</fpage>–<lpage>239</lpage>.</mixed-citation></ref></ref-list></tp:taxon-treatment>
