# Supplementary material for: The genus Paleosepharia Laboissière, 1936 in Taiwan: review and nomenclatural changes (Coleoptera, Chrysomelidae, Galerucinae)
Source: Zookeys. 2018 Mar 19;(744):19–41. doi: 10.3897/zookeys.744.22970 (PMC5904516; doi:10.3897/zookeys.744.22970)
Supplement: XML Treatment for Paleosepharia excavata [file zookeys.744.22970-treatment2.xml]

<!DOCTYPE tp:taxon-treatment
  PUBLIC "-//TaxonX//DTD Taxonomic Treatment Publishing DTD v0 20100105//EN" "tax-treatment-NSO.dtd">
<tp:taxon-treatment xmlns:tp="http://www.plazi.org/taxpub"><tp:treatment-meta><kwd-group><label>Taxon classification</label><kwd><named-content xmlns:xlink="http://www.w3.org/1999/xlink" content-type="kingdom">Animalia</named-content></kwd><kwd><named-content xmlns:xlink="http://www.w3.org/1999/xlink" content-type="order">Coleoptera</named-content></kwd><kwd><named-content xmlns:xlink="http://www.w3.org/1999/xlink" content-type="family">Chrysomelidae</named-content></kwd></kwd-group><mixed-citation publication-type="journal"><person-group><name><surname>Lee</surname><given-names>Chi-Feng</given-names></name></person-group><article-title>The genus <italic><tp:taxon-name><tp:taxon-name-part taxon-name-part-type="genus" reg="Paleosepharia">Paleosepharia</tp:taxon-name-part></tp:taxon-name></italic> Laboissière, 1936 in Taiwan: review and nomenclatural changes (<tp:taxon-name><tp:taxon-name-part taxon-name-part-type="order">Coleoptera</tp:taxon-name-part></tp:taxon-name>, <tp:taxon-name><tp:taxon-name-part taxon-name-part-type="family">Chrysomelidae</tp:taxon-name-part></tp:taxon-name>, <tp:taxon-name><tp:taxon-name-part taxon-name-part-type="subfamily">Galerucinae</tp:taxon-name-part></tp:taxon-name>)</article-title><source>Zookeys</source><day>19</day><month>3</month><year>2018</year><volume>2018</volume><issue>744</issue><fpage>19</fpage><lpage>41</lpage><pub-id pub-id-type="doi">10.3897/zookeys.744.22970</pub-id></mixed-citation></tp:treatment-meta><tp:nomenclature><tp:taxon-name>
            <tp:taxon-name-part taxon-name-part-type="genus" reg="Paleosepharia">Paleosepharia</tp:taxon-name-part>
            <tp:taxon-name-part taxon-name-part-type="species" reg="excavata">excavata</tp:taxon-name-part>
          </tp:taxon-name><tp:taxon-authority>(Chûjô)</tp:taxon-authority><xref ref-type="fig" rid="F1">Figs 1D–F</xref><xref ref-type="fig" rid="F3">, 3</xref><!--PageBreak--><tp:nomenclature-citation-list><tp:nomenclature-citation><tp:taxon-name>
                <tp:taxon-name-part taxon-name-part-type="genus" reg="Monolepta">Monolepta</tp:taxon-name-part> <tp:taxon-name-part taxon-name-part-type="species" reg="excavata">excavata</tp:taxon-name-part></tp:taxon-name><comment>Chûjô, 1938 (Taiwan: Ilan, Nantou, Hualien): 144; <xref ref-type="bibr" rid="B4">Chûjô 1962</xref>: 114 (redescription); <xref ref-type="bibr" rid="B5">Chûjô 1965</xref>: 96 (Nantou); <xref ref-type="bibr" rid="B9">Kimoto 1969</xref>: 47 (Taichung, Nantou); <xref ref-type="bibr" rid="B10">Kimoto 1986</xref>: 58 (Nantou); <xref ref-type="bibr" rid="B11">Kimoto 1989</xref>: 254 (Taitung); <xref ref-type="bibr" rid="B12">Kimoto 1991</xref>: 14 (Taoyuan); <xref ref-type="bibr" rid="B14">Kimoto and Chu 1996</xref>: 79 (catalogue); <xref ref-type="bibr" rid="B15">Kimoto and Takizawa 1997</xref>: 385 (catalogue); <xref ref-type="bibr" rid="B18">Lee and Cheng 2010</xref>: 101 (food plants); <xref ref-type="bibr" rid="B26">Yang et al. 2015</xref>: 268 (catalogue).</comment></tp:nomenclature-citation><!--PageBreak--><tp:nomenclature-citation><tp:taxon-name>
                  <tp:taxon-name-part taxon-name-part-type="genus" reg="Paleosepharia">Paleosepharia</tp:taxon-name-part> <tp:taxon-name-part taxon-name-part-type="species" reg="excavata">excavata</tp:taxon-name-part></tp:taxon-name><comment>: <xref ref-type="bibr" rid="B6">Gressitt and Kimoto 1963</xref>: 646; <xref ref-type="bibr" rid="B1">Beenen 2010</xref>: 485 (catalogue). </comment></tp:nomenclature-citation><tp:nomenclature-citation><tp:taxon-name>
                <tp:taxon-name-part taxon-name-part-type="genus" reg="Paleosepharia">Paleosepharia</tp:taxon-name-part> <tp:taxon-name-part taxon-name-part-type="species" reg="polychroma">polychroma</tp:taxon-name-part></tp:taxon-name><comment>Laboissière, 1938: 8 (China: Jiangsu, Jiangxi); <xref ref-type="bibr" rid="B6">Gressitt and Kimoto 1963</xref>: 646 (as synonym of <tp:taxon-name><tp:taxon-name-part taxon-name-part-type="genus" reg="Paleosepharia">P.</tp:taxon-name-part> <tp:taxon-name-part taxon-name-part-type="species" reg="excavata">excavata</tp:taxon-name-part></tp:taxon-name>).</comment></tp:nomenclature-citation></tp:nomenclature-citation-list></tp:nomenclature><tp:treatment-sec sec-type="type material" id="SECID0EWPAE"><title>Type material.</title><p>
            <italic><tp:taxon-name><tp:taxon-name-part taxon-name-part-type="genus" reg="Monolepta">Monolepta</tp:taxon-name-part> <tp:taxon-name-part taxon-name-part-type="species" reg="excavata">excavata</tp:taxon-name-part></tp:taxon-name></italic>. Lecotype ♂ (<named-content xmlns:xlink="http://www.w3.org/1999/xlink" content-type="dwc:institutional_code" xlink:type="simple">TARI</named-content>), here designated, labeled: “Taiheizan [= Taipingshan, 太平山] / 23-V-1931 / Col. R. Takahashi [p, w] // CO / Type [p, y, circular label with yellow border] // <italic><tp:taxon-name><tp:taxon-name-part taxon-name-part-type="genus" reg="Monolepta">Monolepta</tp:taxon-name-part></tp:taxon-name></italic> / <italic><tp:taxon-name><tp:taxon-name-part taxon-name-part-type="genus" reg="Monolepta"/><tp:taxon-name-part taxon-name-part-type="species" reg="excavata">excavata</tp:taxon-name-part></tp:taxon-name></italic> / Chûjô [h] // DET. M. CHUJO [p, w] // 2193 [p, w]”. Paralectotypes. 1♂ (<named-content xmlns:xlink="http://www.w3.org/1999/xlink" content-type="dwc:institutional_code" xlink:type="simple">TARI</named-content>): “Horisha [= Puli, 埔里] / 12/V/1913 [h] / Col. M. Maki [p, w] // CO / Type [p, y, circular label with yellow border] // <italic><tp:taxon-name><tp:taxon-name-part taxon-name-part-type="genus" reg="Monolepta">Monolepta</tp:taxon-name-part></tp:taxon-name></italic> / <italic><tp:taxon-name><tp:taxon-name-part taxon-name-part-type="genus" reg="Monolepta"/><tp:taxon-name-part taxon-name-part-type="species" reg="excavata">excavata</tp:taxon-name-part></tp:taxon-name></italic> / Chûjô [h] // DET. M. CHUJO [p, w] // 2194 [p, w]”; 1♂, 1♀ (<named-content xmlns:xlink="http://www.w3.org/1999/xlink" content-type="dwc:institutional_code" xlink:type="simple">TARI</named-content>): “Kuaru [h] [unknown] / FORMOSA [p] / 20.VI.1937 [h] / COL. M. CHUJO [p, w] // CO / Type [p, y, circular label with yellow border] // <italic><tp:taxon-name><tp:taxon-name-part taxon-name-part-type="genus" reg="Monolepta">Monolepta</tp:taxon-name-part></tp:taxon-name></italic> / <italic><tp:taxon-name><tp:taxon-name-part taxon-name-part-type="genus" reg="Monolepta"/><tp:taxon-name-part taxon-name-part-type="species" reg="excavata">excavata</tp:taxon-name-part></tp:taxon-name></italic> / Chûjô [h] // DET. M. CHUJO [p, w] // No. 1640 or 1346 [p, w]”; 1♀ (<named-content xmlns:xlink="http://www.w3.org/1999/xlink" content-type="dwc:institutional_code" xlink:type="simple">TARI</named-content>): “Formosa / Musha, [= Wushe, 霧社] 1919 / V.18-VI.15. / T. Okuni [p, w] // CO / Type [p, y, circular label with yellow border] // <italic><tp:taxon-name><tp:taxon-name-part taxon-name-part-type="genus" reg="Monolepta">Monolepta</tp:taxon-name-part></tp:taxon-name></italic> / <italic><tp:taxon-name><tp:taxon-name-part taxon-name-part-type="genus" reg="Monolepta"/><tp:taxon-name-part taxon-name-part-type="species" reg="excavata">excavata</tp:taxon-name-part></tp:taxon-name></italic> / Chûjô [h] // DET. M. CHUJO [p, w] // 1396 [p, w]”; 1♀ (<named-content xmlns:xlink="http://www.w3.org/1999/xlink" content-type="dwc:institutional_code" xlink:type="simple">TARI</named-content>): “18/IV/1910 / Kanmon [h] [= Kuangman, 關門] / Col. I. Nitobe [p, w] // CO / Type [p, y, circular label with yellow border] // <italic><tp:taxon-name><tp:taxon-name-part taxon-name-part-type="genus" reg="Monolepta">Monolepta</tp:taxon-name-part></tp:taxon-name></italic> / <italic><tp:taxon-name><tp:taxon-name-part taxon-name-part-type="genus" reg="Monolepta"/><tp:taxon-name-part taxon-name-part-type="species" reg="excavata">excavata</tp:taxon-name-part></tp:taxon-name></italic> / Chûjô [h] // DET. M. CHUJO [p, w] // 1973 [p, w]”; 1♀ (<named-content xmlns:xlink="http://www.w3.org/1999/xlink" content-type="dwc:institutional_code" xlink:type="simple">SDEI</named-content>): “Formosa / Karenko [= Hualien, 花蓮], -19. / VII 20-VIII 4. / T. Okuni [p, w] // <italic><tp:taxon-name><tp:taxon-name-part taxon-name-part-type="genus" reg="Monolepta">Monolepta</tp:taxon-name-part></tp:taxon-name></italic> / <italic><tp:taxon-name><tp:taxon-name-part taxon-name-part-type="genus" reg="Monolepta"/><tp:taxon-name-part taxon-name-part-type="species" reg="excavata">excavata</tp:taxon-name-part></tp:taxon-name></italic> / Chûjô [h] // DET. M. CHUJO [p, w] // 1973 [p, w] // Syntypus [p, r]”.</p><p>
            <italic><tp:taxon-name><tp:taxon-name-part taxon-name-part-type="genus" reg="Paleosepharia">Paleosepharia</tp:taxon-name-part> <tp:taxon-name-part taxon-name-part-type="species" reg="polychroma">polychroma</tp:taxon-name-part></tp:taxon-name></italic>. The syntypes at the Institute Royal des Sciences Naturelles de Belgique, Bruxelles, and the Naturhistoriska Riksmuseet, Stockholm were not studied. <italic><tp:taxon-name><tp:taxon-name-part taxon-name-part-type="genus" reg="Paleosepharia">Paleosepharia</tp:taxon-name-part></tp:taxon-name></italic> <tp:taxon-name><tp:taxon-name-part taxon-name-part-type="genus" reg="Paleosepharia"/><tp:taxon-name-part taxon-name-part-type="species" reg="polychroma">polychroma</tp:taxon-name-part></tp:taxon-name> could be a distinct species because of slight difference of color patterns on the elytra between both species. Correctly assessing the status of this species requires further study.</p></tp:treatment-sec><tp:treatment-sec sec-type="material" id="SECID0EIVAE"><title>Other material examined</title><p>
            <bold>(n = 72). Chiayi</bold>: 1♂ (<named-content xmlns:xlink="http://www.w3.org/1999/xlink" content-type="dwc:institutional_code" xlink:type="simple">TARI</named-content>), Alishan [阿里山], 5–9.VII.1981, leg. L. Y. Chou &amp; S. C. Lin; <bold>Hsinchu</bold>: 1♂ (<named-content xmlns:xlink="http://www.w3.org/1999/xlink" content-type="dwc:institutional_code" xlink:type="simple">TARI</named-content>), Kuanwu [觀霧], 6.IV.2010, leg. L.-H. Sun; 1♂ (<named-content xmlns:xlink="http://www.w3.org/1999/xlink" content-type="dwc:institutional_code" xlink:type="simple">TARI</named-content>), same locality, 30.IV.2010, leg. M.-H. Tsou; 1♀ (<named-content xmlns:xlink="http://www.w3.org/1999/xlink" content-type="dwc:institutional_code" xlink:type="simple">TARI</named-content>), Litungshan [李棟山], 6.VI.2010, leg. Y.-L. Lin; 1♂ (<named-content xmlns:xlink="http://www.w3.org/1999/xlink" content-type="dwc:institutional_code" xlink:type="simple">TARI</named-content>), Mamei [馬美], 4.V.2008, leg. S.-F. Yu; 3♀♀ (<named-content xmlns:xlink="http://www.w3.org/1999/xlink" content-type="dwc:institutional_code" xlink:type="simple">TARI</named-content>), same locality, 18.V.2008, leg. M.-H. Tsou; 1♂ (<named-content xmlns:xlink="http://www.w3.org/1999/xlink" content-type="dwc:institutional_code" xlink:type="simple">TARI</named-content>), Talu trail [大鹿林道], 19.VI.2010, leg. Y.-L. Lin; 1♀ (<named-content xmlns:xlink="http://www.w3.org/1999/xlink" content-type="dwc:institutional_code" xlink:type="simple">TARI</named-content>), same locality, 11.VII.2016, leg. H. Lee; <bold>Hualien</bold>: 1♂, 1♀ (<named-content xmlns:xlink="http://www.w3.org/1999/xlink" content-type="dwc:institutional_code" xlink:type="simple">TARI</named-content>), Hsinpaiyang [新白陽], 15–20.X.2007, leg. Y.-F. Hsu; 1♀ (<named-content xmlns:xlink="http://www.w3.org/1999/xlink" content-type="dwc:institutional_code" xlink:type="simple">TARI</named-content>), Huitouwan [迴頭灣], 10.VII.2007, leg. C.-F. Lee; 1♂, 1♀ (<named-content xmlns:xlink="http://www.w3.org/1999/xlink" content-type="dwc:institutional_code" xlink:type="simple">TARI</named-content>), Wanjung [萬榮], 11.VI.2011, leg. M.-H. Tsou; <bold>Ilan</bold>: 1♀ (<named-content xmlns:xlink="http://www.w3.org/1999/xlink" content-type="dwc:institutional_code" xlink:type="simple">TARI</named-content>), Chinyang [金洋], 23.X.2011, leg. C.-H. Hsieh; 1♀ (<named-content xmlns:xlink="http://www.w3.org/1999/xlink" content-type="dwc:institutional_code" xlink:type="simple">NMNS</named-content>), Tsuifenghu [翠峰湖], 21.VI.1992, leg. C. Y. Li; 1♂ (<named-content xmlns:xlink="http://www.w3.org/1999/xlink" content-type="dwc:institutional_code" xlink:type="simple">NMNS</named-content>), Taipingshan [太平山], 8.III.1989, leg. K. W. Huang; 1♂, 3♀♀ (<named-content xmlns:xlink="http://www.w3.org/1999/xlink" content-type="dwc:institutional_code" xlink:type="simple">TARI</named-content>), same locality, 17.VIII.2007, leg. Y.-C. Chang; <bold>Nantou</bold>: 1♂ (<named-content xmlns:xlink="http://www.w3.org/1999/xlink" content-type="dwc:institutional_code" xlink:type="simple">NMNS</named-content>), Aowanta [奧萬大], 9.IX.2008, leg. C. C. Lai; 1♂ (<named-content xmlns:xlink="http://www.w3.org/1999/xlink" content-type="dwc:institutional_code" xlink:type="simple">TARI</named-content>), Fenghuangshan [鳳凰山], 10.V.2010, leg. Y.-T. Wang; 1♀ (<named-content xmlns:xlink="http://www.w3.org/1999/xlink" content-type="dwc:institutional_code" xlink:type="simple">TARI</named-content>), Hoshe [和社], 23.I.2014, leg. H.-T. Yeh; 1♂ (<named-content xmlns:xlink="http://www.w3.org/1999/xlink" content-type="dwc:institutional_code" xlink:type="simple">TARI</named-content>), Huakang [華岡], 13.IX.2010, leg. C.-F. Lee; 1♀ (<named-content xmlns:xlink="http://www.w3.org/1999/xlink" content-type="dwc:institutional_code" xlink:type="simple">TARI</named-content>), Meifeng [梅峰], 20–22.VI.1979, leg. K. S. Lin &amp; B. H. Chen; 1♀ (<named-content xmlns:xlink="http://www.w3.org/1999/xlink" content-type="dwc:institutional_code" xlink:type="simple">NMNS</named-content>), same locality, 24.IX.1997, leg. W. T. Yang; 1♂ (<named-content xmlns:xlink="http://www.w3.org/1999/xlink" content-type="dwc:institutional_code" xlink:type="simple">NMNS</named-content>), Oiwake [= Tsuifeng, 翠<!--PageBreak-->峰]-Tattaka [= Sungkang, 松崗], 24.VI.1961, leg. T. Shirozu; 1♂ (<named-content xmlns:xlink="http://www.w3.org/1999/xlink" content-type="dwc:institutional_code" xlink:type="simple">TARI</named-content>), Tsuifeng [翠峰], 21.VI.1979, leg. K. S. Lin &amp; B. H. Chen; 1♂ (<named-content xmlns:xlink="http://www.w3.org/1999/xlink" content-type="dwc:institutional_code" xlink:type="simple">TARI</named-content>), same locality, 25–27.VI.1981, leg. K. S. Lin &amp; W. S. Tang; 1♂ (<named-content xmlns:xlink="http://www.w3.org/1999/xlink" content-type="dwc:institutional_code" xlink:type="simple">TARI</named-content>), Tungfu [同富], 8.V.2011, leg. C.-<!--PageBreak-->F. Lee; <bold>Taichung</bold>: 3♂♂, 3♀♀ (<named-content xmlns:xlink="http://www.w3.org/1999/xlink" content-type="dwc:institutional_code" xlink:type="simple">TARI</named-content>), Anmashan [鞍馬山], 21.IV.2010, leg. C.-F. Lee; <bold>Taitung</bold>: 1♂ (<named-content xmlns:xlink="http://www.w3.org/1999/xlink" content-type="dwc:institutional_code" xlink:type="simple">TARI</named-content>), Hsiangyang [向陽], 9.V.2013, leg. J.-C. Chen; 1♂ (<named-content xmlns:xlink="http://www.w3.org/1999/xlink" content-type="dwc:institutional_code" xlink:type="simple">TARI</named-content>), Lichia [利嘉], 19.V.2009, leg. U. Ong; 3♀♀ (<named-content xmlns:xlink="http://www.w3.org/1999/xlink" content-type="dwc:institutional_code" xlink:type="simple">TARI</named-content>), same locality, 15.VII.2014, leg. Y.-T. Chung; 1♀ (<named-content xmlns:xlink="http://www.w3.org/1999/xlink" content-type="dwc:institutional_code" xlink:type="simple">TARI</named-content>), Litao [利稻], 23.VI.2010, leg. M.-H. Tsou; 4♀♀ (<named-content xmlns:xlink="http://www.w3.org/1999/xlink" content-type="dwc:institutional_code" xlink:type="simple">TARI</named-content>), Liyuan [栗園], 29.III.2011, leg. C.-F. Lee; 1♀ (<named-content xmlns:xlink="http://www.w3.org/1999/xlink" content-type="dwc:institutional_code" xlink:type="simple">TARI</named-content>), same locality, 24.VII.2013, leg. C.-F. Lee; 1♂ (<named-content xmlns:xlink="http://www.w3.org/1999/xlink" content-type="dwc:institutional_code" xlink:type="simple">TARI</named-content>), same locality, 24.II.2014, leg. J.-C. Chen; 1♂ (<named-content xmlns:xlink="http://www.w3.org/1999/xlink" content-type="dwc:institutional_code" xlink:type="simple">TARI</named-content>), same locality, 14.III.2014, leg. W.-C. Huang; 2♀♀, same locality, 28.III.2014, leg. W.-C. Huang; 1♀ (<named-content xmlns:xlink="http://www.w3.org/1999/xlink" content-type="dwc:institutional_code" xlink:type="simple">TARI</named-content>), Motien [摩天], 23.VI.2010, leg. M.-H. Tsou; 1♀ (<named-content xmlns:xlink="http://www.w3.org/1999/xlink" content-type="dwc:institutional_code" xlink:type="simple">TARI</named-content>), Wulu [霧鹿], 24.VI.2010, leg. M.-H. Tsou; 1♀ (<named-content xmlns:xlink="http://www.w3.org/1999/xlink" content-type="dwc:institutional_code" xlink:type="simple">TARI</named-content>), same locality, 5.X.2010, leg. M.-H. Tsou; 1♂, 5♀♀ (<named-content xmlns:xlink="http://www.w3.org/1999/xlink" content-type="dwc:institutional_code" xlink:type="simple">TARI</named-content>), same locality, 29.III.2011, leg. C.-F. Lee; 1♂ (<named-content xmlns:xlink="http://www.w3.org/1999/xlink" content-type="dwc:institutional_code" xlink:type="simple">NMNS</named-content>), Yenping [延平], 30.VII.1992, leg. W. T. Yang; <bold>Taoyuan</bold>: 3♂♂, 1♀ (<named-content xmlns:xlink="http://www.w3.org/1999/xlink" content-type="dwc:institutional_code" xlink:type="simple">TARI</named-content>), Hsuanyuan [萱源], 16.XII2008, leg. S.-F. Yu; 1♀ (<named-content xmlns:xlink="http://www.w3.org/1999/xlink" content-type="dwc:institutional_code" xlink:type="simple">TARI</named-content>), Lalashan [拉拉山], 10.X.2009, leg. H. Lee; 2♂♂, 6♀♀ (<named-content xmlns:xlink="http://www.w3.org/1999/xlink" content-type="dwc:institutional_code" xlink:type="simple">TARI</named-content>), Paling [巴陵], 8.XI.2009, leg. M.-H. Tsou; 1♀ (<named-content xmlns:xlink="http://www.w3.org/1999/xlink" content-type="dwc:institutional_code" xlink:type="simple">TARI</named-content>), Tungyanshan [東眼山], 15.V.2010, leg. H. Lee; 1♂ (<named-content xmlns:xlink="http://www.w3.org/1999/xlink" content-type="dwc:institutional_code" xlink:type="simple">TARI</named-content>), same locality, 5.XI.2011, leg. H. Lee.</p></tp:treatment-sec><tp:treatment-sec sec-type="diagnosis" id="SECID0E53AE"><title>Diagnosis.</title><p>Adults of <italic><tp:taxon-name><tp:taxon-name-part taxon-name-part-type="genus" reg="Paleosepharia">Paleosepharia</tp:taxon-name-part> <tp:taxon-name-part taxon-name-part-type="species" reg="excavata">excavata</tp:taxon-name-part></tp:taxon-name></italic> are similar to those of <italic><tp:taxon-name><tp:taxon-name-part taxon-name-part-type="genus" reg="Paleosepharia">P.</tp:taxon-name-part> <tp:taxon-name-part taxon-name-part-type="species" reg="formosana">formosana</tp:taxon-name-part></tp:taxon-name></italic> and <italic><tp:taxon-name><tp:taxon-name-part taxon-name-part-type="genus" reg="Paleosepharia">P.</tp:taxon-name-part> <tp:taxon-name-part taxon-name-part-type="species" reg="yasumatsui">yasumatsui</tp:taxon-name-part></tp:taxon-name></italic> in possessing two transverse black bands on yellow elytra, but this species is easily recognized by its slender, indistinctly margined transverse black bands (broad and distinctly margined bands in others). Males of these species are also similar in possessing a broader penis (less than 6.0 times longer than wide; more than 6.5 times in other species), bifurcate apex of tectum (acute apex in other species), and lacking a pair of elongate and apically curved spiculae (such spiculae present in other species). Males of <italic><tp:taxon-name><tp:taxon-name-part taxon-name-part-type="genus" reg="Paleosepharia">P.</tp:taxon-name-part> <tp:taxon-name-part taxon-name-part-type="species" reg="excavata">excavata</tp:taxon-name-part></tp:taxon-name></italic> differ in possessing a shallow notch in the apex of the tectum (deep notch in apex of tectum in <italic><tp:taxon-name><tp:taxon-name-part taxon-name-part-type="genus" reg="Paleosepharia">P.</tp:taxon-name-part> <tp:taxon-name-part taxon-name-part-type="species" reg="yasumatsui">yasumatsui</tp:taxon-name-part></tp:taxon-name></italic>), recurved apex of penis (not recurved in <italic><tp:taxon-name><tp:taxon-name-part taxon-name-part-type="genus" reg="Paleosepharia">P.</tp:taxon-name-part> <tp:taxon-name-part taxon-name-part-type="species" reg="yasumatsui">yasumatsui</tp:taxon-name-part></tp:taxon-name></italic>), short hooked spiculae 1/2 lengths of longer spiculae (1/6 lengths of longer spiculae in <italic><tp:taxon-name><tp:taxon-name-part taxon-name-part-type="genus" reg="Paleosepharia">P.</tp:taxon-name-part> <tp:taxon-name-part taxon-name-part-type="species" reg="formosana">formosana</tp:taxon-name-part></tp:taxon-name></italic>, 4/5 lengths of longer spiculae in <italic><tp:taxon-name><tp:taxon-name-part taxon-name-part-type="genus" reg="Paleosepharia">P.</tp:taxon-name-part> <tp:taxon-name-part taxon-name-part-type="species" reg="yasumatsui">yasumatsui</tp:taxon-name-part></tp:taxon-name></italic>).</p></tp:treatment-sec><tp:treatment-sec sec-type="description" id="SECID0ECAAG"><title>Description.</title><p>Males. Length 4.8–6.1 mm, width 2.5–3.0 mm. General color reddish brown (Fig. <xref ref-type="fig" rid="F1">1D–E</xref>); antennae, scutellum, tibiae, and tarsi black; elytra yellow, with slender black stripes along each lateral margin and suture extending from base to apex, and two transverse, slender, indistinctly defined black bands at basal 1/3 and 2/3, usually abbreviated near suture and lateral margins. Antenna (Fig. <xref ref-type="fig" rid="F3">3A</xref>) filiform, ratio of length of antennomeres I to XI 1.0 : 0.4 : 0.6 : 0.9 : 0.9 : 0.9 : 0.8 : 0.8 : 0.8 : 0.7 : 0.8; ratio of length to width from antennomere I-XI 4.6 : 2.1 : 3.1 : 4.8 : 4.8 : 5.6 : 5.4 : 5.5 : 5.5 : 5.0 : 5.7. Pronotum 1.58–1.59 times wider than long; lateral margins slightly curved, basal margin slightly curved, apical margin slightly concave; disc with lateral fovea and dense minute punctures. Elytra parallel-sided; 1.49–1.56 times longer than wide; with one pair of oblique dark depressions at suture behind scutellum; disc with dense, minute punctures; apex truncate. Penis (Fig. <xref ref-type="fig" rid="F3">3C–E</xref>) elongate, 4.5 times longer than wide; parallel-sided, abruptly widened at apical 1/3, apically tapering; tectum elongate from middle to near apex, basally broadened, apex bifurcate; moderately recurved at basal 1/4 in lateral view; ventral surface with lateral areas membranous, apical membranous area short. Endophallic spiculae complex (Fig. <xref ref-type="fig" rid="F3">3F</xref>) with longest pair directed anteriorly, one pair of hooked spiculae 1/2 lengths of the longest spiculae; <!--PageBreak-->one pair of longitudinal rows of hooked setae starting from bases of longest spiculae, smaller near base; one row of elongate, apically tapering setae covering surface behind hook-like setae; and one paired cluster of short, hooked setae near base.</p><fig id="F3" position="float" orientation="portrait"><label>Figures 3.</label><caption><p>Diagnostic characters of <italic><tp:taxon-name><tp:taxon-name-part taxon-name-part-type="genus" reg="Paleosepharia">Paleosepharia</tp:taxon-name-part> <tp:taxon-name-part taxon-name-part-type="species" reg="excavata">excavata</tp:taxon-name-part></tp:taxon-name></italic> (Chûjô). <bold>A</bold> Antenna, male <bold>B</bold> Antenna, female <bold>C</bold> Penis, dorsal view <bold>D</bold> Penis, lateral view <bold>E</bold> Penis, ventral view <bold>F</bold> Endophallic spiculae, hooked spiculae removed at right side <bold>G</bold> Abdominal ventrite VIII <bold>H</bold> Bursa sclerites, left sclerite in lateral view, right sclerite in dorsal view <bold>I</bold> Spermatheca <bold>J</bold> Gonocoxae.</p></caption><graphic xmlns:xlink="http://www.w3.org/1999/xlink" xlink:href="zookeys-744-019-g003.jpg" position="float" orientation="portrait" xlink:type="simple" id="oo_191735.jpg"/></fig><p>Females. Length 5.4–6.3 mm, width 2.8–3.3 mm. Similar to male (Fig. <xref ref-type="fig" rid="F1">1F</xref>); but elytra lacking oblique depressions, anterior transverse black band extending to suture; ratio of length of antennomeres I to XI (Fig. <xref ref-type="fig" rid="F3">3B</xref>) 1.0 : 0.3 : 0.6 : 0.8 : 0.7 : 0.7 : 0.8 : 0.8 : 0.8 : 0.7 : 0.8; ratio of length to width from antennomere I to XI 4.1 : 1.9 : 3.3 : 4.5 : 4.4 : 4.4 : 5.1 : 4.9 : 5.5 : 4.8 : 6.0. Gonocoxae (Fig. <xref ref-type="fig" rid="F3">3J</xref>) slender, tightly conjunct from apical 1/3 to base; each gonocoxa with six or seven setae from apical 1/6 to apex, apex truncate. Ventrite VIII (Fig. <xref ref-type="fig" rid="F3">3G</xref>) weakly sclerotized medially, with several short setae at apex, and two rows of long setae at sides, spiculum extremely elongate. Spermathecal receptaculum (Fig. <xref ref-type="fig" rid="F3">3I</xref>) swollen; pump extremely slender and curved; sclerotized spermathecal duct slender. Bursa sclerites (Fig. <xref ref-type="fig" rid="F3">3H</xref>) elongate and apically tapering, with stout teeth along lateral margin at base; slightly curved in lateral view.</p></tp:treatment-sec><tp:treatment-sec sec-type="Food plant" id="SECID0EADAG"><title>Food plant.</title><p>
            <tp:taxon-name><tp:taxon-name-part taxon-name-part-type="family">Betulaceae</tp:taxon-name-part></tp:taxon-name>: <tp:taxon-name><tp:taxon-name-part taxon-name-part-type="genus" reg="Alnus">Alnus</tp:taxon-name-part> <tp:taxon-name-part taxon-name-part-type="species" reg="formosana">formosana</tp:taxon-name-part></tp:taxon-name> (Burkill ex Forbes &amp; Hemsl.) Makino (<xref ref-type="bibr" rid="B18">Lee and Cheng 2010</xref>).</p></tp:treatment-sec><tp:treatment-sec sec-type="distribution" id="SECID0EZDAG"><title>Distribution.</title><p>Taiwan, China.</p></tp:treatment-sec><tp:treatment-sec><!--Section generated to contain objects referenced in tp:taxon-treatment.--><fig id="F1" position="float" orientation="portrait"><label>Figures 1.</label><caption><p>Habitus of <italic><tp:taxon-name><tp:taxon-name-part taxon-name-part-type="genus" reg="Paleosepharia">Paleosepharia</tp:taxon-name-part></tp:taxon-name></italic> species. <bold>A</bold> <italic><tp:taxon-name><tp:taxon-name-part taxon-name-part-type="genus" reg="Paleosepharia">P.</tp:taxon-name-part> <tp:taxon-name-part taxon-name-part-type="species" reg="amiana">amiana</tp:taxon-name-part></tp:taxon-name></italic> (Chûjô), male, dorsal view <bold>B</bold> Ditto, ventral view <bold>C</bold> <italic><tp:taxon-name><tp:taxon-name-part taxon-name-part-type="genus" reg="Paleosepharia">P.</tp:taxon-name-part> <tp:taxon-name-part taxon-name-part-type="species" reg="amiana">amiana</tp:taxon-name-part></tp:taxon-name></italic> (Chûjô), female, color variation, dorsal view <bold>D</bold> <italic><tp:taxon-name><tp:taxon-name-part taxon-name-part-type="genus" reg="Paleosepharia">P.</tp:taxon-name-part> <tp:taxon-name-part taxon-name-part-type="species" reg="excavata">excavata</tp:taxon-name-part></tp:taxon-name></italic> (Chûjô), male, dorsal view <bold>E</bold> Ditto, ventral view <bold>F</bold> <italic><tp:taxon-name><tp:taxon-name-part taxon-name-part-type="genus" reg="Paleosepharia">P.</tp:taxon-name-part> <tp:taxon-name-part taxon-name-part-type="species" reg="excavata">excavata</tp:taxon-name-part></tp:taxon-name></italic> (Chûjô), female, dorsal view.</p></caption><graphic xmlns:xlink="http://www.w3.org/1999/xlink" xlink:href="zookeys-744-019-g001.jpg" position="float" orientation="portrait" xlink:type="simple" id="oo_191733.jpg"/></fig></tp:treatment-sec><ref-list><ref id="B4"><mixed-citation xmlns:xlink="http://www.w3.org/1999/xlink" xlink:type="simple">
          <person-group><name name-style="western"><surname>Chûjô</surname><given-names>M</given-names></name></person-group> (<year>1962</year>) <article-title>A taxonomic study on the <tp:taxon-name><tp:taxon-name-part taxon-name-part-type="family">Chrysomelidae</tp:taxon-name-part></tp:taxon-name> (<tp:taxon-name><tp:taxon-name-part taxon-name-part-type="class">Insecta</tp:taxon-name-part></tp:taxon-name>: <tp:taxon-name><tp:taxon-name-part taxon-name-part-type="order">Coleoptera</tp:taxon-name-part></tp:taxon-name>) from Formosa Part XI. Subfamily <tp:taxon-name><tp:taxon-name-part taxon-name-part-type="subfamily">Galerucinae</tp:taxon-name-part></tp:taxon-name>.</article-title> <source>The Philippine Journal of Science</source> <volume>91</volume>: <fpage>1</fpage>–<lpage>239</lpage>.</mixed-citation></ref><ref id="B5"><mixed-citation xmlns:xlink="http://www.w3.org/1999/xlink" xlink:type="simple">
          <person-group><name name-style="western"><surname>Chûjô</surname><given-names>M</given-names></name></person-group> (<year>1965</year>) <article-title>Chrysomelid-beetles of Formosa (I).</article-title> <source>Special Bulletin of Lepidopterological Society Japan</source> <volume>1</volume>: <fpage>88</fpage>–<lpage>104</lpage>.</mixed-citation></ref><ref id="B9"><mixed-citation xmlns:xlink="http://www.w3.org/1999/xlink" xlink:type="simple">
          <person-group><name name-style="western"><surname>Kimoto</surname><given-names>S</given-names></name></person-group> (<year>1969</year>) <article-title>Motes on the <tp:taxon-name><tp:taxon-name-part taxon-name-part-type="family">Chrysomelidae</tp:taxon-name-part></tp:taxon-name> from Taiwan II.</article-title> <source>Esakia</source> <volume>7</volume>: <fpage>1</fpage>–<lpage>68</lpage>.</mixed-citation></ref><ref id="B10"><mixed-citation xmlns:xlink="http://www.w3.org/1999/xlink" xlink:type="simple">
          <person-group><name name-style="western"><surname>Kimoto</surname><given-names>S</given-names></name></person-group> (<year>1986</year>) <article-title>The <tp:taxon-name><tp:taxon-name-part taxon-name-part-type="family">Chrysomelidae</tp:taxon-name-part></tp:taxon-name> (<tp:taxon-name><tp:taxon-name-part taxon-name-part-type="class">Insecta</tp:taxon-name-part></tp:taxon-name>: <tp:taxon-name><tp:taxon-name-part taxon-name-part-type="order">Coleoptera</tp:taxon-name-part></tp:taxon-name>) collected by the Nagoya University Scientific Expedition to Taiwan in 1984.</article-title> <source>Kurume University Journal</source> <volume>35</volume>: <fpage>53</fpage>–<lpage>62</lpage>.</mixed-citation></ref><ref id="B11"><mixed-citation xmlns:xlink="http://www.w3.org/1999/xlink" xlink:type="simple">
          <person-group><name name-style="western"><surname>Kimoto</surname><given-names>S</given-names></name></person-group> (<year>1989</year>) <article-title>The Taiwanese <tp:taxon-name><tp:taxon-name-part taxon-name-part-type="family">Chrysomelidae</tp:taxon-name-part></tp:taxon-name> (<tp:taxon-name><tp:taxon-name-part taxon-name-part-type="class">Insecta</tp:taxon-name-part></tp:taxon-name>: <tp:taxon-name><tp:taxon-name-part taxon-name-part-type="order">Coleoptera</tp:taxon-name-part></tp:taxon-name>) collected by Dr. Kintaro Baba, on the occasion of his entomological survey in 1983 and 1986.</article-title> <source>Kurume University Journal</source> <volume>38</volume>: <fpage>237</fpage>–<lpage>272</lpage>.</mixed-citation></ref><ref id="B12"><mixed-citation xmlns:xlink="http://www.w3.org/1999/xlink" xlink:type="simple">
          <person-group><name name-style="western"><surname>Kimoto</surname><given-names>S</given-names></name></person-group> (<year>1991</year>) <article-title>The Taiwanese <tp:taxon-name><tp:taxon-name-part taxon-name-part-type="family">Chrysomelidae</tp:taxon-name-part></tp:taxon-name> (<tp:taxon-name><tp:taxon-name-part taxon-name-part-type="class">Insecta</tp:taxon-name-part></tp:taxon-name>: <tp:taxon-name><tp:taxon-name-part taxon-name-part-type="order">Coleoptera</tp:taxon-name-part></tp:taxon-name>) collected by Dr. Kintaro Baba, on the occasion of his entomological survey in 1987, 1988 and 1989.</article-title> <source>Kurume University Journal</source> <volume>40</volume>: <fpage>1</fpage>–<lpage>27</lpage>.</mixed-citation></ref><ref id="B14"><mixed-citation xmlns:xlink="http://www.w3.org/1999/xlink" xlink:type="simple">
          <person-group><name name-style="western"><surname>Kimoto</surname><given-names>S</given-names></name><name name-style="western"><surname>Chu</surname><given-names>YI</given-names></name></person-group> (<year>1996</year>) <article-title>Systematic catalog of <tp:taxon-name><tp:taxon-name-part taxon-name-part-type="family">Chrysomelidae</tp:taxon-name-part></tp:taxon-name> of Taiwan (<tp:taxon-name><tp:taxon-name-part taxon-name-part-type="class">Insecta</tp:taxon-name-part></tp:taxon-name>: <tp:taxon-name><tp:taxon-name-part taxon-name-part-type="order">Coleoptera</tp:taxon-name-part></tp:taxon-name>).</article-title> <source>Bulletin of the Institute of Comparative Studies of International Cultures and Societies</source> <volume>16</volume>: <fpage>1</fpage>–<lpage>152</lpage>.</mixed-citation></ref><ref id="B15"><mixed-citation xmlns:xlink="http://www.w3.org/1999/xlink" xlink:type="simple">
          <person-group><name name-style="western"><surname>Kimoto</surname><given-names>S</given-names></name><name name-style="western"><surname>Takizawa</surname><given-names>H</given-names></name></person-group> (<year>1997</year>) <source>Leaf beetles (<tp:taxon-name><tp:taxon-name-part taxon-name-part-type="family">Chrysomelidae</tp:taxon-name-part></tp:taxon-name>) of Taiwan.</source> <publisher-name>Tokai University Press</publisher-name>, <publisher-loc>Tokyo</publisher-loc>, <size units="page">581 pp</size>.</mixed-citation></ref><ref id="B18"><mixed-citation xmlns:xlink="http://www.w3.org/1999/xlink" xlink:type="simple">
          <person-group><name name-style="western"><surname>Lee</surname><given-names>C-F</given-names></name><name name-style="western"><surname>Cheng</surname><given-names>H-T</given-names></name></person-group> (<year>2010</year>) <source>The <tp:taxon-name><tp:taxon-name-part taxon-name-part-type="family">Chrysomelidae</tp:taxon-name-part></tp:taxon-name> of Taiwan 2.</source> <publisher-name>Sishou-Hills Insect Observation Network and Taiwan Agricultural Research Institute</publisher-name>, <publisher-loc>COA, New Taipei City and Taichung City</publisher-loc>, <size units="page">191 pp</size>. [In Chinese]</mixed-citation></ref><ref id="B26"><mixed-citation xmlns:xlink="http://www.w3.org/1999/xlink" xlink:type="simple">
          <person-group><name name-style="western"><surname>Yang</surname><given-names>X-K</given-names></name><name name-style="western"><surname>Ge</surname><given-names>S</given-names></name><name name-style="western"><surname>Nie</surname><given-names>R</given-names></name><name name-style="western"><surname>Ruan</surname><given-names>Y</given-names></name><name name-style="western"><surname>Li</surname><given-names>W</given-names></name></person-group> (<year>2015</year>) <source>Chinese leaf beetles.</source> <publisher-name>Science Press</publisher-name>, <publisher-loc>Beijing</publisher-loc>, <size units="page">507 pp</size>.</mixed-citation></ref><ref id="B6"><mixed-citation xmlns:xlink="http://www.w3.org/1999/xlink" xlink:type="simple">
          <person-group><name name-style="western"><surname>Gressitt</surname><given-names>JL</given-names></name><name name-style="western"><surname>Kimoto</surname><given-names>S</given-names></name></person-group> (<year>1963</year>) The <tp:taxon-name><tp:taxon-name-part taxon-name-part-type="family">Chrysomelidae</tp:taxon-name-part></tp:taxon-name> (Coleopt.) of China and Korea. Pacific Insects Monograph 1B: 301–1026.</mixed-citation></ref><ref id="B1"><mixed-citation xmlns:xlink="http://www.w3.org/1999/xlink" xlink:type="simple">
          <person-group><name name-style="western"><surname>Beenen</surname><given-names>R</given-names></name></person-group> (<year>2010</year>) <article-title><tp:taxon-name><tp:taxon-name-part taxon-name-part-type="subfamily">Galerucinae</tp:taxon-name-part></tp:taxon-name>.</article-title> In: <person-group><name name-style="western"><surname>Löbl</surname><given-names>I</given-names></name><name name-style="western"><surname>Smetana</surname><given-names>A</given-names></name></person-group> (<role>Eds</role>) <issue-title>Catalogue of Palaearctic Coleoptera, Vol.</issue-title> <source>6. Apollo Books, Stenstrup</source>, <fpage>443</fpage>–<lpage>491</lpage>.</mixed-citation></ref></ref-list></tp:taxon-treatment>
