# Supplementary material for: The genus Paleosepharia Laboissière, 1936 in Taiwan: review and nomenclatural changes (Coleoptera, Chrysomelidae, Galerucinae)
Source: Zookeys. 2018 Mar 19;(744):19–41. doi: 10.3897/zookeys.744.22970 (PMC5904516; doi:10.3897/zookeys.744.22970)
Supplement: XML Treatment for Paleosepharia formosana [file zookeys.744.22970-treatment3.xml]

<!DOCTYPE tp:taxon-treatment
  PUBLIC "-//TaxonX//DTD Taxonomic Treatment Publishing DTD v0 20100105//EN" "tax-treatment-NSO.dtd">
<tp:taxon-treatment xmlns:tp="http://www.plazi.org/taxpub"><tp:treatment-meta><kwd-group><label>Taxon classification</label><kwd><named-content xmlns:xlink="http://www.w3.org/1999/xlink" content-type="kingdom">Animalia</named-content></kwd><kwd><named-content xmlns:xlink="http://www.w3.org/1999/xlink" content-type="order">Coleoptera</named-content></kwd><kwd><named-content xmlns:xlink="http://www.w3.org/1999/xlink" content-type="family">Chrysomelidae</named-content></kwd></kwd-group><mixed-citation publication-type="journal"><person-group><name><surname>Lee</surname><given-names>Chi-Feng</given-names></name></person-group><article-title>The genus <italic><tp:taxon-name><tp:taxon-name-part taxon-name-part-type="genus" reg="Paleosepharia">Paleosepharia</tp:taxon-name-part></tp:taxon-name></italic> Laboissière, 1936 in Taiwan: review and nomenclatural changes (<tp:taxon-name><tp:taxon-name-part taxon-name-part-type="order">Coleoptera</tp:taxon-name-part></tp:taxon-name>, <tp:taxon-name><tp:taxon-name-part taxon-name-part-type="family">Chrysomelidae</tp:taxon-name-part></tp:taxon-name>, <tp:taxon-name><tp:taxon-name-part taxon-name-part-type="subfamily">Galerucinae</tp:taxon-name-part></tp:taxon-name>)</article-title><source>Zookeys</source><day>19</day><month>3</month><year>2018</year><volume>2018</volume><issue>744</issue><fpage>19</fpage><lpage>41</lpage><pub-id pub-id-type="doi">10.3897/zookeys.744.22970</pub-id></mixed-citation></tp:treatment-meta><tp:nomenclature><tp:taxon-name>
            <tp:taxon-name-part taxon-name-part-type="genus" reg="Paleosepharia">Paleosepharia</tp:taxon-name-part>
            <tp:taxon-name-part taxon-name-part-type="species" reg="formosana">formosana</tp:taxon-name-part>
          </tp:taxon-name><tp:taxon-authority>(Chûjô)</tp:taxon-authority><tp:taxon-status xmlns:xlink="http://www.w3.org/1999/xlink" xlink:type="simple">comb. n.</tp:taxon-status><xref ref-type="fig" rid="F4">Figs 4A–C</xref><xref ref-type="fig" rid="F5">, 5</xref><tp:nomenclature-citation-list><tp:nomenclature-citation><tp:taxon-name>
                <tp:taxon-name-part taxon-name-part-type="genus" reg="Monolepta">Monolepta</tp:taxon-name-part> <tp:taxon-name-part taxon-name-part-type="species" reg="formosana">formosana</tp:taxon-name-part></tp:taxon-name><comment>Chûjô, 1935: 172 (Taipei, Nantou); <xref ref-type="bibr" rid="B3">Chûjô 1938</xref>: 143 (Chiayi); <xref ref-type="bibr" rid="B4">Chûjô 1962</xref>: 135 (redescription; Taitung); <xref ref-type="bibr" rid="B5">Chûjô 1965</xref>: 97 (Taipei, Nantou); <xref ref-type="bibr" rid="B7">Kimoto 1965</xref>: 488 (Nantou); <xref ref-type="bibr" rid="B8">Kimoto 1966</xref>: 32 (Chiayi, Nantou); <xref ref-type="bibr" rid="B9">Kimoto 1969</xref>: 48 (Taipei, Taichung, Nantou); <xref ref-type="bibr" rid="B10">Kimoto 1986</xref>: 58 (Nantou); <xref ref-type="bibr" rid="B11">Kimoto 1989</xref>: 254 (Taipei, Kaohsiung); <xref ref-type="bibr" rid="B14">Kimoto and Chu 1996</xref>: 79 (catalogue); <xref ref-type="bibr" rid="B15">Kimoto and Takizawa 1997</xref>: 385 (catalogue); <xref ref-type="bibr" rid="B17">Lee and Cheng 2007</xref>: 112 (food plants); <xref ref-type="bibr" rid="B1">Beenen 2010</xref>: 483 (catalogue); <xref ref-type="bibr" rid="B26">Yang et al. 2015</xref>: 268 (catalogue).</comment></tp:nomenclature-citation></tp:nomenclature-citation-list></tp:nomenclature><tp:treatment-sec sec-type="type material" id="SECID0ENHAG"><title>Type material.</title><p>Lectotype ♂ (<named-content xmlns:xlink="http://www.w3.org/1999/xlink" content-type="dwc:institutional_code" xlink:type="simple">TARI</named-content>), here designated, labeled: “Sôzan [h] [= Yangmingshan, 陽明山] / FORMOSA [p] / 24.IX.1932 [h] / COL. M. CHUJO [P] // CO / Type [p, y, circular label with yellow border] // <italic><tp:taxon-name><tp:taxon-name-part taxon-name-part-type="genus" reg="Monolepta">Monolepta</tp:taxon-name-part></tp:taxon-name></italic> / <italic><tp:taxon-name><tp:taxon-name-part taxon-name-part-type="genus" reg="Monolepta"/><tp:taxon-name-part taxon-name-part-type="species" reg="formosana">formosana</tp:taxon-name-part></tp:taxon-name></italic> / Chûjô [h] // DET. M. CHUJO [p, w] // No. 1341 [p, w]”. Paralectotypes. 3♂♂, 1♀ (<named-content xmlns:xlink="http://www.w3.org/1999/xlink" content-type="dwc:institutional_code" xlink:type="simple">TARI</named-content>), same data as lectotype, but with “1342, 1343, 1901, or 1902; 1♂ (<named-content xmlns:xlink="http://www.w3.org/1999/xlink" content-type="dwc:institutional_code" xlink:type="simple">SDEI</named-content>): “Fuhosho [= Wucheng, 五城] / Formosa / Sauter [p] VIII [h] 07–09 [p, w] // <italic><tp:taxon-name><tp:taxon-name-part taxon-name-part-type="genus" reg="Monolepta">Monolepta</tp:taxon-name-part></tp:taxon-name></italic> / <italic><tp:taxon-name><tp:taxon-name-part taxon-name-part-type="genus" reg="Monolepta"/><tp:taxon-name-part taxon-name-part-type="species" reg="formosana">formosana</tp:taxon-name-part></tp:taxon-name></italic> / Chûjô [h] // DET. M. CHUJO [p, w] // Syntypus [p, r]”.</p></tp:treatment-sec><tp:treatment-sec sec-type="material" id="SECID0EEJAG"><title>Other material examined</title><p>
            <bold>(n = 90). Hsinchu</bold>: 1♀ (<named-content xmlns:xlink="http://www.w3.org/1999/xlink" content-type="dwc:institutional_code" xlink:type="simple">TARI</named-content>), Litungshan [李棟山], 6.VI.2010, leg. Y.-L. Lin; 2♂♂ (<named-content xmlns:xlink="http://www.w3.org/1999/xlink" content-type="dwc:institutional_code" xlink:type="simple">TARI</named-content>), Lupi [魯壁], 26.VII.2008, leg. M.-H. Tsou; <bold>Hualien</bold>: 1♂ (<named-content xmlns:xlink="http://www.w3.org/1999/xlink" content-type="dwc:institutional_code" xlink:type="simple">TARI</named-content>), Huitouwan [迴頭灣], 10.VII.2007, leg. C.-F. Lee; 1♀ (<named-content xmlns:xlink="http://www.w3.org/1999/xlink" content-type="dwc:institutional_code" xlink:type="simple">TARI</named-content>), Huojanting [豁然亭], 7–14.IV.2007, leg. Y.-F. Hsu; 1♀ (<named-content xmlns:xlink="http://www.w3.org/1999/xlink" content-type="dwc:institutional_code" xlink:type="simple">TARI</named-content>), Wanjung [萬榮], 11.VI.2011, leg. M.-H. Tsou; <bold>Ilan</bold>: 1♂, 1♀ (<named-content xmlns:xlink="http://www.w3.org/1999/xlink" content-type="dwc:institutional_code" xlink:type="simple">NMNS</named-content>), Fushan Botanical Garden [福山植物園], 26–27.VIII.2003, leg. M. L. Chan; 2♀♀ (<named-content xmlns:xlink="http://www.w3.org/1999/xlink" content-type="dwc:institutional_code" xlink:type="simple">TARI</named-content>), same locality, 2.IV.2008, leg. M.-H. Tsou; 2♀♀ (<named-content xmlns:xlink="http://www.w3.org/1999/xlink" content-type="dwc:institutional_code" xlink:type="simple">TARI</named-content>), same locality, 8.V.2008, leg. S.-F. Yu; 1♀ (<named-content xmlns:xlink="http://www.w3.org/1999/xlink" content-type="dwc:institutional_code" xlink:type="simple">TARI</named-content>), same locality, 8.VII.2013, leg. Y.-T. Wang; 1♀ (<named-content xmlns:xlink="http://www.w3.org/1999/xlink" content-type="dwc:institutional_code" xlink:type="simple">TARI</named-content>), Yingtzuling [鶯仔嶺], 7.IV.2012, leg. Y.-L. Lin; <bold>Kaoshiung</bold>: 1♂ (<named-content xmlns:xlink="http://www.w3.org/1999/xlink" content-type="dwc:institutional_code" xlink:type="simple">TARI</named-content>), Tengchih [藤枝], 7.IX.2012, leg. W.-C. Liao; 1♀ (<named-content xmlns:xlink="http://www.w3.org/1999/xlink" content-type="dwc:institutional_code" xlink:type="simple">TARI</named-content>), Tona trail [多納林道], 3.II.2013, leg. B.-X. Guo; <bold>Nantou</bold>: 1♂ (<named-content xmlns:xlink="http://www.w3.org/1999/xlink" content-type="dwc:institutional_code" xlink:type="simple">NMNS</named-content>), Huisun Forest [惠蓀林場], 12–13.XI.1998, leg. C. S. Lin &amp; W. T. Yang; 1♂ (<named-content xmlns:xlink="http://www.w3.org/1999/xlink" content-type="dwc:institutional_code" xlink:type="simple">TARI</named-content>), 17.XI.2008, same locality, leg. M.-H. Tsou; 1♀ (<named-content xmlns:xlink="http://www.w3.org/1999/xlink" content-type="dwc:institutional_code" xlink:type="simple">NMNS</named-content>), Lake Candidius [= Jihyuehtan, 日月潭], 26.VI.1961, leg. T. Shirozu; 3♀♀ (<named-content xmlns:xlink="http://www.w3.org/1999/xlink" content-type="dwc:institutional_code" xlink:type="simple">TARI</named-content>), Lienhuachih [蓮華池], 23–26.V.1980, leg. K. S. Lin &amp; B. H. Chen; 1♀ (<named-content xmlns:xlink="http://www.w3.org/1999/xlink" content-type="dwc:institutional_code" xlink:type="simple">TARI</named-content>), same locality, 26.VII.1984, leg. K. S. Lin; 1♀ (<named-content xmlns:xlink="http://www.w3.org/1999/xlink" content-type="dwc:institutional_code" xlink:type="simple">NMNS</named-content>), same locality, 12.VII.-9.VIII.2004, leg. C. S. Lin &amp; W. T. Yang; 1♂ (<named-content xmlns:xlink="http://www.w3.org/1999/xlink" content-type="dwc:institutional_code" xlink:type="simple">NMNS</named-content>), same locality, 4.X.-15.XI.2004, leg. C. S. <!--PageBreak-->Lin &amp; W. T. Yang; 1♂ (<named-content xmlns:xlink="http://www.w3.org/1999/xlink" content-type="dwc:institutional_code" xlink:type="simple">TARI</named-content>), same locality, 22.III.2009, leg. U. Ong; 3♂♂, 3♀♀ (<named-content xmlns:xlink="http://www.w3.org/1999/xlink" content-type="dwc:institutional_code" xlink:type="simple">TARI</named-content>), Lushan [盧山], 27–31.V.1980, leg. K. S. Lin &amp; L. Y. Chou; 1♂ (<named-content xmlns:xlink="http://www.w3.org/1999/xlink" content-type="dwc:institutional_code" xlink:type="simple">TARI</named-content>), same locality, 28.VI.1981, leg. K. S. Lin &amp; W. S. Tang; 1♂ (<named-content xmlns:xlink="http://www.w3.org/1999/xlink" content-type="dwc:institutional_code" xlink:type="simple">NMNS</named-content>), Nanshanchi [南山溪], 21.VI.1965, leg. B. S. Chang; 1♂ (<named-content xmlns:xlink="http://www.w3.org/1999/xlink" content-type="dwc:institutional_code" xlink:type="simple">TARI</named-content>), same locality, 11.VII.2007, leg. M.-H. Tsou; 1♀ (<named-content xmlns:xlink="http://www.w3.org/1999/xlink" content-type="dwc:institutional_code" xlink:type="simple">TARI</named-content>), Sungchuankang [松泉崗], 25.VII.2010, leg. T.-Y. Liu; 1♂ (<named-content xmlns:xlink="http://www.w3.org/1999/xlink" content-type="dwc:institutional_code" xlink:type="simple">TARI</named-content>), Sunglintsun [松林村], 9.VII.2007, leg. M.-H. Tsou; 2♂♂ (<named-content xmlns:xlink="http://www.w3.org/1999/xlink" content-type="dwc:institutional_code" xlink:type="simple">TARI</named-content>), Tungpu [東埔], 25–29.IX.1980, leg. L. Y. Chou &amp; T. Lin; 1♀ (<named-content xmlns:xlink="http://www.w3.org/1999/xlink" content-type="dwc:institutional_code" xlink:type="simple">TARI</named-content>), same locality, 28.IV.-2.V.1981, leg. T. Lin &amp; C. J. Lee; 1♂, 1♀ (<named-content xmlns:xlink="http://www.w3.org/1999/xlink" content-type="dwc:institutional_code" xlink:type="simple">TARI</named-content>), same locality, 5–8.X.1981, leg. T. Lin &amp; W. S. Tang; 2♂♂, 2♀♀ (<named-content xmlns:xlink="http://www.w3.org/1999/xlink" content-type="dwc:institutional_code" xlink:type="simple">TARI</named-content>), same locality, 19–23.VII.1982, leg. L. Y. Chou &amp; T. Lin; 2♂♂ (<named-content xmlns:xlink="http://www.w3.org/1999/xlink" content-type="dwc:institutional_code" xlink:type="simple">TARI</named-content>), same locality, 22–25.XI.1982, leg. K. C. Chou &amp; S. P. Huang; 1♀ (<named-content xmlns:xlink="http://www.w3.org/1999/xlink" content-type="dwc:institutional_code" xlink:type="simple">TARI</named-content>), same locality, 20–24.VI.1983, leg. K. C. Chou &amp; C. Y. Wong; 2♂♂, 4♀♀ (<named-content xmlns:xlink="http://www.w3.org/1999/xlink" content-type="dwc:institutional_code" xlink:type="simple">TARI</named-content>), same locality, 23–27.VII.1984, K. C. Chou &amp; C. H. Yang; 1♀ (<named-content xmlns:xlink="http://www.w3.org/1999/xlink" content-type="dwc:institutional_code" xlink:type="simple">TARI</named-content>), Wanfengtsun [萬豐村], 4.X.2007, leg. W.-T. Liu; 3♂♂, 1♀ (<named-content xmlns:xlink="http://www.w3.org/1999/xlink" content-type="dwc:institutional_code" xlink:type="simple">TARI</named-content>), same locality, 8.VII.2008, leg. W.-T. Liu; 1♂ (<named-content xmlns:xlink="http://www.w3.org/1999/xlink" content-type="dwc:institutional_code" xlink:type="simple">TARI</named-content>), Wushe [霧社], 4.VIII.1981, leg. T. Lin &amp; W. S. Tang; <bold>Pingtung</bold>: 2♀♀ (<named-content xmlns:xlink="http://www.w3.org/1999/xlink" content-type="dwc:institutional_code" xlink:type="simple">TARI</named-content>), Ali [阿禮], 17.II.2016, leg. Y.-T. Chung; 1♀ (<named-content xmlns:xlink="http://www.w3.org/1999/xlink" content-type="dwc:institutional_code" xlink:type="simple">TARI</named-content>), Lilungshan [里龍山], 17.VIII.2014, leg. Y.-T. Chung; 1♀ (<named-content xmlns:xlink="http://www.w3.org/1999/xlink" content-type="dwc:institutional_code" xlink:type="simple">TARI</named-content>), Kenting [墾丁], 5–9.XII.1982, leg. S. C. Lin &amp; S. P. Huang; 1♀ (<named-content xmlns:xlink="http://www.w3.org/1999/xlink" content-type="dwc:institutional_code" xlink:type="simple">TARI</named-content>), Nanjenhu [南仁湖], 15.III.2010, leg. M.-H. Tsou; 1♂ (<named-content xmlns:xlink="http://www.w3.org/1999/xlink" content-type="dwc:institutional_code" xlink:type="simple">TARI</named-content>), Tahanshan [大漢山], 20.VII.2007, leg. S.-F. Yu; 1♂ (<named-content xmlns:xlink="http://www.w3.org/1999/xlink" content-type="dwc:institutional_code" xlink:type="simple">TARI</named-content>), same locality, 6.II.2008, leg. M.-H. Tsou; 2♂♂ (<named-content xmlns:xlink="http://www.w3.org/1999/xlink" content-type="dwc:institutional_code" xlink:type="simple">TARI</named-content>), 13–14.VIII.2011, leg. Y.-T. Wang; 1♀ (<named-content xmlns:xlink="http://www.w3.org/1999/xlink" content-type="dwc:institutional_code" xlink:type="simple">TARI</named-content>), same locality, 20.X.2012, leg. W.-C. Liao; 1♂ (<named-content xmlns:xlink="http://www.w3.org/1999/xlink" content-type="dwc:institutional_code" xlink:type="simple">TARI</named-content>), same locality, 15.XII.2012, leg. W.-C. Liao; 1♂ (<named-content xmlns:xlink="http://www.w3.org/1999/xlink" content-type="dwc:institutional_code" xlink:type="simple">TARI</named-content>), same locality, 10.VII.2013, leg. Y.-T. Chung; 1♀ (<named-content xmlns:xlink="http://www.w3.org/1999/xlink" content-type="dwc:institutional_code" xlink:type="simple">TARI</named-content>), 10.IV.2017, leg. Y.-T. Chung; 3♀♀ (<named-content xmlns:xlink="http://www.w3.org/1999/xlink" content-type="dwc:institutional_code" xlink:type="simple">TARI</named-content>), Wutai [霧台], 15–16.III.2009, leg. Y.-F. Hsu; 1♀ (<named-content xmlns:xlink="http://www.w3.org/1999/xlink" content-type="dwc:institutional_code" xlink:type="simple">TARI</named-content>), same locality, 12.IV.2009, U. Ong; <bold>Taipei</bold>: 1♂, 1♀ (<named-content xmlns:xlink="http://www.w3.org/1999/xlink" content-type="dwc:institutional_code" xlink:type="simple">NMNS</named-content>), Fushan [福山], 28–29.V.2004, leg. C. S. Lin &amp; W. T. Yang; 1♂, 1♀ (<named-content xmlns:xlink="http://www.w3.org/1999/xlink" content-type="dwc:institutional_code" xlink:type="simple">NMNS</named-content>), Rimogan [= Fushan, 福山]-Magan, 10.VII.1961, leg. T. Shirozu; 1♀ (<named-content xmlns:xlink="http://www.w3.org/1999/xlink" content-type="dwc:institutional_code" xlink:type="simple">TARI</named-content>), Wulai [烏來], 4.III.2007, leg. S.-F. Yu; 1♂ (<named-content xmlns:xlink="http://www.w3.org/1999/xlink" content-type="dwc:institutional_code" xlink:type="simple">TARI</named-content>), same locality, 30.III.2007, leg. C.-F. Lee; <bold>Taichung</bold>: 1♂, 1♀ (<named-content xmlns:xlink="http://www.w3.org/1999/xlink" content-type="dwc:institutional_code" xlink:type="simple">NMNS</named-content>), Bojinjiashan [波津加山], 8.X.1987, leg. I. C. Hsu; 2♂♂, 1♀ (<named-content xmlns:xlink="http://www.w3.org/1999/xlink" content-type="dwc:institutional_code" xlink:type="simple">TARI</named-content>), Chiapaotai [佳保台], 14–18.X.1980, leg. K. S. Lin &amp; C. H. Wang; 1♀ (<named-content xmlns:xlink="http://www.w3.org/1999/xlink" content-type="dwc:institutional_code" xlink:type="simple">NMNS</named-content>), Kukuan [谷關], 11–12.IV.1986, leg. C. S. Lin; <bold>Taitung</bold>: 1♂ (<named-content xmlns:xlink="http://www.w3.org/1999/xlink" content-type="dwc:institutional_code" xlink:type="simple">TARI</named-content>), Lichia [利嘉], 24.IV.2008, leg. C.-L. Hsiao; 1♀ (<named-content xmlns:xlink="http://www.w3.org/1999/xlink" content-type="dwc:institutional_code" xlink:type="simple">TARI</named-content>), Liyuan [栗園], 29.III.2011, leg. C.-F. Lee; 1♂ (<named-content xmlns:xlink="http://www.w3.org/1999/xlink" content-type="dwc:institutional_code" xlink:type="simple">TARI</named-content>), Shouka [壽卡], 13.VI.2013, leg. Y.-T. Chung; 2♂♂ (<named-content xmlns:xlink="http://www.w3.org/1999/xlink" content-type="dwc:institutional_code" xlink:type="simple">TARI</named-content>), same locality, 27.X.2013, leg. W.-C. Liao; 1♀ (<named-content xmlns:xlink="http://www.w3.org/1999/xlink" content-type="dwc:institutional_code" xlink:type="simple">TARI</named-content>), same locality, 19.IV.2015, leg. W.-C. Liao; 1♂, 1♀ (<named-content xmlns:xlink="http://www.w3.org/1999/xlink" content-type="dwc:institutional_code" xlink:type="simple">TARI</named-content>), Tulanshan [都蘭山], 14.IX.2014, leg. Y.-T. Chung; 1♂ (<named-content xmlns:xlink="http://www.w3.org/1999/xlink" content-type="dwc:institutional_code" xlink:type="simple">TARI</named-content>), Wulu [霧鹿], 5.X.2010, leg. M.-H. Tsou; <bold>Taoyuan</bold>: 1♀ (<named-content xmlns:xlink="http://www.w3.org/1999/xlink" content-type="dwc:institutional_code" xlink:type="simple">TARI</named-content>), Hsiaowulai [小烏來], 29.IX.2009, leg. M.-H. Tsou; 1♂, 2♀♀ (<named-content xmlns:xlink="http://www.w3.org/1999/xlink" content-type="dwc:institutional_code" xlink:type="simple">TARI</named-content>), Paling [巴陵], 3–5.V.1983, leg. K. C. Chou &amp; C. C. Pan; 1♂ (<named-content xmlns:xlink="http://www.w3.org/1999/xlink" content-type="dwc:institutional_code" xlink:type="simple">TARI</named-content>), Tungyanshan [東眼山], 12.IV.2007, leg. M.-H. Tsou; 1♂ (<named-content xmlns:xlink="http://www.w3.org/1999/xlink" content-type="dwc:institutional_code" xlink:type="simple">TARI</named-content>), same locality, 20.IX.2007, leg. S.-F. Yu.</p></tp:treatment-sec><tp:treatment-sec sec-type="diagnosis" id="SECID0EPUAG"><title>Diagnosis.</title><p>Adults of <italic><tp:taxon-name><tp:taxon-name-part taxon-name-part-type="genus" reg="Paleosepharia">Paleosepharia</tp:taxon-name-part></tp:taxon-name></italic> <tp:taxon-name><tp:taxon-name-part taxon-name-part-type="genus" reg="Paleosepharia"/><tp:taxon-name-part taxon-name-part-type="species" reg="formosana">formosana</tp:taxon-name-part></tp:taxon-name> are similar to those of <italic><tp:taxon-name><tp:taxon-name-part taxon-name-part-type="genus" reg="Paleosepharia">P.</tp:taxon-name-part> <tp:taxon-name-part taxon-name-part-type="species" reg="yasumatsui">yasumatsui</tp:taxon-name-part></tp:taxon-name></italic> in possessing two broad, well-defined transverse black bands on the elytra. However, males of <italic><tp:taxon-name><tp:taxon-name-part taxon-name-part-type="genus" reg="Paleosepharia">P.</tp:taxon-name-part> <tp:taxon-name-part taxon-name-part-type="species" reg="yasumatsui">yasumatsui</tp:taxon-name-part></tp:taxon-name></italic> are easily separated from those of <italic><tp:taxon-name><tp:taxon-name-part taxon-name-part-type="genus" reg="Paleosepharia">P.</tp:taxon-name-part> <tp:taxon-name-part taxon-name-part-type="species" reg="formosana">formosana</tp:taxon-name-part></tp:taxon-name></italic> by the absence of anterior transverse black bands near the suture (present in <italic><tp:taxon-name><tp:taxon-name-part taxon-name-part-type="genus" reg="Paleosepharia">P.</tp:taxon-name-part> <tp:taxon-name-part taxon-name-part-type="species" reg="formosana">formosana</tp:taxon-name-part></tp:taxon-name></italic>), and presence of clusters of stout setae behind the scutellum (lacking stout setae in <italic><tp:taxon-name><tp:taxon-name-part taxon-name-part-type="genus" reg="Paleosepharia">P.</tp:taxon-name-part> <tp:taxon-name-part taxon-name-part-type="species" reg="formosana">formosana</tp:taxon-name-part></tp:taxon-name></italic>). <!--PageBreak-->Females of <italic><tp:taxon-name><tp:taxon-name-part taxon-name-part-type="genus" reg="Paleosepharia">P.</tp:taxon-name-part> <tp:taxon-name-part taxon-name-part-type="species" reg="yasumatsui">yasumatsui</tp:taxon-name-part></tp:taxon-name></italic> are similar to those of <italic><tp:taxon-name><tp:taxon-name-part taxon-name-part-type="genus" reg="Paleosepharia">P.</tp:taxon-name-part> <tp:taxon-name-part taxon-name-part-type="species" reg="formosana">formosana</tp:taxon-name-part></tp:taxon-name></italic> but differ by their straight lateral margins of the elytra and continuously arcuate posterior black stripes (rounded elytra and independently arcuate black stripes in <italic><tp:taxon-name><tp:taxon-name-part taxon-name-part-type="genus" reg="Paleosepharia">P.</tp:taxon-name-part> <tp:taxon-name-part taxon-name-part-type="species" reg="formosana">formosana</tp:taxon-name-part></tp:taxon-name></italic>). Males of <italic><tp:taxon-name><tp:taxon-name-part taxon-name-part-type="genus" reg="Paleosepharia">P.</tp:taxon-name-part> <tp:taxon-name-part taxon-name-part-type="species" reg="formosana">formosana</tp:taxon-name-part></tp:taxon-name></italic>, <!--PageBreak--><italic><tp:taxon-name><tp:taxon-name-part taxon-name-part-type="genus" reg="Paleosepharia">P.</tp:taxon-name-part> <tp:taxon-name-part taxon-name-part-type="species" reg="excavata">excavata</tp:taxon-name-part></tp:taxon-name></italic>, and <italic><tp:taxon-name><tp:taxon-name-part taxon-name-part-type="genus" reg="Paleosepharia">P.</tp:taxon-name-part> <tp:taxon-name-part taxon-name-part-type="species" reg="yasumatsui">yasumatsui</tp:taxon-name-part></tp:taxon-name></italic> are similar in possessing a broad penis (less than 6.0 times longer than wide; more than 6.5 times in other species), bifurcate apex of tectum (acute apex in other species), lacking a pair of elongate, apically curved spiculae (such spiculae present in other species). They differ in possessing a shallow notch of the apex of the tectum (deep notch in <italic><tp:taxon-name><tp:taxon-name-part taxon-name-part-type="genus" reg="Paleosepharia">P.</tp:taxon-name-part> <tp:taxon-name-part taxon-name-part-type="species" reg="yasumatsui">yasumatsui</tp:taxon-name-part></tp:taxon-name></italic>), recurved apex of the penis (not recurved in <italic><tp:taxon-name><tp:taxon-name-part taxon-name-part-type="genus" reg="Paleosepharia">P.</tp:taxon-name-part> <tp:taxon-name-part taxon-name-part-type="species" reg="yasumatsui">yasumatsui</tp:taxon-name-part></tp:taxon-name></italic>), short hooked spiculae 1/6 the lengths of longer spiculae (1/2 length of longer spiculae in <italic><tp:taxon-name><tp:taxon-name-part taxon-name-part-type="genus" reg="Paleosepharia">P.</tp:taxon-name-part> <tp:taxon-name-part taxon-name-part-type="species" reg="excavata">excavata</tp:taxon-name-part></tp:taxon-name></italic>, 4/5 length of longer spiculae in <italic><tp:taxon-name><tp:taxon-name-part taxon-name-part-type="genus" reg="Paleosepharia">P.</tp:taxon-name-part> <tp:taxon-name-part taxon-name-part-type="species" reg="yasumatsui">yasumatsui</tp:taxon-name-part></tp:taxon-name></italic>).</p></tp:treatment-sec><tp:treatment-sec sec-type="description" id="SECID0EN1AG"><title>Description.</title><p>Males. Length 5.6–6.3 mm, width 3.2–3.5 mm. General color reddish brown (Fig. <xref ref-type="fig" rid="F4">4A–B</xref>); antennae and legs black; scutellum reddish brown; elytra yellow, with wide black stripe along lateral margins and suture, extending from base to apex, and two transverse, wide black bands at basal 1/3 and 2/3. Antenna (Fig. <xref ref-type="fig" rid="F5">5A</xref>) filiform, ratio of length of antennomeres I to XI 1.0 : 0.3 : 0.6 : 0.8 : 0.9 : 0.8 : 0.8 : 0.8 : 0.8 : 0.7 : 0.8; ratio of length to width from antennomere I to XI 4.4 : 2.0 : 3.2 : 4.7 : 5.3 : 5.7 : 5.7 : 6.5 : 6.2 : 5.8 : 6.8. Pronotum 1.76–1.78 times wider than long; lateral margins straight; basal margin slightly curved, apical margin slightly concave; disc evenly convex, with reticulate microsculpture and dense, minute punctures. Elytra widest at apical 1/3; 1.34–1.35 times longer than wide; with one pair of longitudinal depressions near suture, behind scutellum; disc with dense, minute punctures; apex truncate. Penis (Fig. <xref ref-type="fig" rid="F5">5C–E</xref>) elongate, 4.4 times longer than wide; parallel-sided, abruptly widened at apical 1/3, apically tapering; tectum elongate from middle to near apex, parallel-sided; apex bifurcate; moderately recurved at basal 1/4 in lateral view; ventral surface with lateral areas membranous, apical membranous area short and with tapering process from lower part of membranous area. Endophallic spiculae (Fig. <xref ref-type="fig" rid="F5">5F</xref>) with longest pair directed anteriorly, another pair of shorter, hooked spiculae curved outside near apex; one pair of longitudinal rows of hooked setae originating from bases of longest setae and reaching near base, smaller near base; one paired cluster of short hooked setae covering surface near base; one row of long, apically tapering setae on side, smaller near apex.</p><fig id="F4" position="float" orientation="portrait"><label>Figures 4.</label><caption><p>Habitus of <italic><tp:taxon-name><tp:taxon-name-part taxon-name-part-type="genus" reg="Paleosepharia">Paleosepharia</tp:taxon-name-part></tp:taxon-name></italic> species. <bold>A</bold> <italic><tp:taxon-name><tp:taxon-name-part taxon-name-part-type="genus" reg="Paleosepharia">P.</tp:taxon-name-part> <tp:taxon-name-part taxon-name-part-type="species" reg="formosana">formosana</tp:taxon-name-part></tp:taxon-name></italic> (Chûjô), male, dorsal view <bold>B</bold> Ditto, ventral view <bold>C</bold> <italic><tp:taxon-name><tp:taxon-name-part taxon-name-part-type="genus" reg="Paleosepharia">P.</tp:taxon-name-part> <tp:taxon-name-part taxon-name-part-type="species" reg="formosana">formosana</tp:taxon-name-part></tp:taxon-name></italic> (Chûjô), female, color variation, dorsal view <bold>D</bold> <italic><tp:taxon-name><tp:taxon-name-part taxon-name-part-type="genus" reg="Paleosepharia">P.</tp:taxon-name-part> <tp:taxon-name-part taxon-name-part-type="species" reg="nantouensis">nantouensis</tp:taxon-name-part></tp:taxon-name></italic> (Kimoto), male, dorsal view <bold>E</bold> Ditto, ventral view <bold>F</bold> <tp:taxon-name><tp:taxon-name-part taxon-name-part-type="genus" reg="Paleosepharia"/><tp:taxon-name-part taxon-name-part-type="species" reg="nantouensis">nantouensis</tp:taxon-name-part></tp:taxon-name> (Kimoto), female, dorsal view.</p></caption><graphic xmlns:xlink="http://www.w3.org/1999/xlink" xlink:href="zookeys-744-019-g004.jpg" position="float" orientation="portrait" xlink:type="simple" id="oo_191736.jpg"/></fig><fig id="F5" position="float" orientation="portrait"><label>Figures 5.</label><caption><p>Diagnostic characters of <italic><tp:taxon-name><tp:taxon-name-part taxon-name-part-type="genus" reg="Paleosepharia">Paleosepharia</tp:taxon-name-part> <tp:taxon-name-part taxon-name-part-type="species" reg="formosana">formosana</tp:taxon-name-part></tp:taxon-name></italic> (Chûjô). <bold>A</bold> Antenna, male <bold>B</bold> Antenna, female <bold>C</bold> Penis, dorsal view <bold>D</bold> Penis, lateral view <bold>E</bold> Penis, ventral view <bold>F</bold> Endophallic spiculae <bold>G</bold> Abdominal ventrite VIII <bold>H</bold> Bursa sclerites, left sclerite in lateral view, right sclerite in dorsal view <bold>I</bold> Spermatheca <bold>J</bold> Gonocoxae.</p></caption><graphic xmlns:xlink="http://www.w3.org/1999/xlink" xlink:href="zookeys-744-019-g005.jpg" position="float" orientation="portrait" xlink:type="simple" id="oo_191737.jpg"/></fig><p>Females. Length 5.7–6.7 mm, width 3.4–3.6 mm. Similar to male (Fig. <xref ref-type="fig" rid="F4">4C</xref>); but elytra lacking longitudinal depressions; ratio of length of antennomeres I to XI (Fig. <xref ref-type="fig" rid="F5">5B</xref>) 1.0 : 0.3 : 0.6 : 0.8 : 0.7 : 0.8 : 0.8 : 0.8 : 0.8 : 0.7 : 0.8; ratio of length to width from antennomere I to XI 5.3 : 2.4 : 4.1 : 5.2 : 4.9 : 5.3 : 5.3 : 5.8 : 5.9 : 5.5 : 6.5. Gonocoxae (Fig. <xref ref-type="fig" rid="F5">5J</xref>) slender, tightly conjunct from apical 1/3 to base; each gonocoxa with eight setae from apical 1/6 to apex, apex curved. Ventrite VIII (Fig. <xref ref-type="fig" rid="F5">5G</xref>) weakly sclerotized apically, apical margin curved, with several short setae and several long setae at sides, spiculum extremely elongate. Spermathecal receptaculum (Fig. <xref ref-type="fig" rid="F5">5I</xref>) swollen; pump extremely slender and curved; sclerotized spermathecal duct slender. Bursa sclerites (Fig. <xref ref-type="fig" rid="F5">5H</xref>) elongate and apically tapering, with dense, stout teeth near base; slightly curved in lateral view.</p></tp:treatment-sec><tp:treatment-sec sec-type="Food plants" id="SECID0ET6AG"><title>Food plants.</title><p>
            <tp:taxon-name><tp:taxon-name-part taxon-name-part-type="family">Saxifragaceae</tp:taxon-name-part></tp:taxon-name>: <tp:taxon-name><tp:taxon-name-part taxon-name-part-type="genus" reg="Itea">Itea</tp:taxon-name-part> <tp:taxon-name-part taxon-name-part-type="species" reg="parviflora">parviflora</tp:taxon-name-part></tp:taxon-name> Hemsl.; <tp:taxon-name><tp:taxon-name-part taxon-name-part-type="family">Hamamelidaceae</tp:taxon-name-part></tp:taxon-name>: <tp:taxon-name><tp:taxon-name-part taxon-name-part-type="genus" reg="Liquidambar">Liquidambar</tp:taxon-name-part> <tp:taxon-name-part taxon-name-part-type="species" reg="formosana">formosana</tp:taxon-name-part></tp:taxon-name> Hance; <tp:taxon-name><tp:taxon-name-part taxon-name-part-type="family">Myrsinaceae</tp:taxon-name-part></tp:taxon-name>: <tp:taxon-name><tp:taxon-name-part taxon-name-part-type="genus" reg="Ardisia">Ardisia</tp:taxon-name-part> <tp:taxon-name-part taxon-name-part-type="species" reg="sieboldii">sieboldii</tp:taxon-name-part></tp:taxon-name> Miq (<xref ref-type="bibr" rid="B17">Lee and Cheng 2007</xref>).</p></tp:treatment-sec><tp:treatment-sec sec-type="remarks" id="SECID0E6ABG"><title>Remarks.</title><p>
            <xref ref-type="bibr" rid="B17">Lee and Cheng (2007)</xref> misidentified males of <italic><tp:taxon-name><tp:taxon-name-part taxon-name-part-type="genus" reg="Paleosepharia">Paleosepharia</tp:taxon-name-part></tp:taxon-name></italic> <tp:taxon-name><tp:taxon-name-part taxon-name-part-type="genus" reg="Paleosepharia"/><tp:taxon-name-part taxon-name-part-type="species" reg="formosana">formosana</tp:taxon-name-part></tp:taxon-name>; they are re-identified as belonging to females of <italic><tp:taxon-name><tp:taxon-name-part taxon-name-part-type="genus" reg="Paleosepharia">P.</tp:taxon-name-part> <tp:taxon-name-part taxon-name-part-type="species" reg="yasumatsui">yasumatsui</tp:taxon-name-part></tp:taxon-name></italic>.</p></tp:treatment-sec><tp:treatment-sec sec-type="distribution" id="SECID0EECBG"><title>Distribution.</title><p>Endemic to Taiwan.</p><!--PageBreak--></tp:treatment-sec><ref-list><ref id="B3"><mixed-citation xmlns:xlink="http://www.w3.org/1999/xlink" xlink:type="simple">
          <person-group><name name-style="western"><surname>Chûjô</surname><given-names>M</given-names></name></person-group> (<year>1938</year>) <article-title>H. Sauter’s Formosa-Collection: subfamily <tp:taxon-name><tp:taxon-name-part taxon-name-part-type="subfamily">Galerucinae</tp:taxon-name-part></tp:taxon-name> (<tp:taxon-name><tp:taxon-name-part taxon-name-part-type="order">Coleoptera</tp:taxon-name-part></tp:taxon-name>: <tp:taxon-name><tp:taxon-name-part taxon-name-part-type="family">Chrysomelidae</tp:taxon-name-part></tp:taxon-name>).</article-title> <source>Arbeiten über Morphologische und Taxonomische Entomologie</source> <volume>5</volume>: <fpage>135</fpage>–<lpage>152</lpage>.</mixed-citation></ref><ref id="B4"><mixed-citation xmlns:xlink="http://www.w3.org/1999/xlink" xlink:type="simple">
          <person-group><name name-style="western"><surname>Chûjô</surname><given-names>M</given-names></name></person-group> (<year>1962</year>) <article-title>A taxonomic study on the <tp:taxon-name><tp:taxon-name-part taxon-name-part-type="family">Chrysomelidae</tp:taxon-name-part></tp:taxon-name> (<tp:taxon-name><tp:taxon-name-part taxon-name-part-type="class">Insecta</tp:taxon-name-part></tp:taxon-name>: <tp:taxon-name><tp:taxon-name-part taxon-name-part-type="order">Coleoptera</tp:taxon-name-part></tp:taxon-name>) from Formosa Part XI. Subfamily <tp:taxon-name><tp:taxon-name-part taxon-name-part-type="subfamily">Galerucinae</tp:taxon-name-part></tp:taxon-name>.</article-title> <source>The Philippine Journal of Science</source> <volume>91</volume>: <fpage>1</fpage>–<lpage>239</lpage>.</mixed-citation></ref><ref id="B5"><mixed-citation xmlns:xlink="http://www.w3.org/1999/xlink" xlink:type="simple">
          <person-group><name name-style="western"><surname>Chûjô</surname><given-names>M</given-names></name></person-group> (<year>1965</year>) <article-title>Chrysomelid-beetles of Formosa (I).</article-title> <source>Special Bulletin of Lepidopterological Society Japan</source> <volume>1</volume>: <fpage>88</fpage>–<lpage>104</lpage>.</mixed-citation></ref><ref id="B7"><mixed-citation xmlns:xlink="http://www.w3.org/1999/xlink" xlink:type="simple">
          <person-group><name name-style="western"><surname>Kimoto</surname><given-names>S</given-names></name></person-group> (<year>1965</year>) <article-title>A list of specimens of <tp:taxon-name><tp:taxon-name-part taxon-name-part-type="family">Chrysomelidae</tp:taxon-name-part></tp:taxon-name> from Taiwan preserved in the Naturhistorisches Museum / Wien (<tp:taxon-name><tp:taxon-name-part taxon-name-part-type="class">Insecta</tp:taxon-name-part></tp:taxon-name>: <tp:taxon-name><tp:taxon-name-part taxon-name-part-type="order">Coleoptera</tp:taxon-name-part></tp:taxon-name>).</article-title> <source>Annalen des Naturhistorischen Museums in Wien</source> <volume>68</volume>: <fpage>485</fpage>–<lpage>490</lpage>.</mixed-citation></ref><ref id="B8"><mixed-citation xmlns:xlink="http://www.w3.org/1999/xlink" xlink:type="simple">
          <person-group><name name-style="western"><surname>Kimoto</surname><given-names>S</given-names></name></person-group> (<year>1966</year>) <article-title>A list of the chrysomelid specimens of Taiwan preserved in the Zoological Museum, Berlin.</article-title> <source>Esakia</source> <volume>5</volume>: <fpage>21</fpage>–<lpage>38</lpage>.</mixed-citation></ref><ref id="B9"><mixed-citation xmlns:xlink="http://www.w3.org/1999/xlink" xlink:type="simple">
          <person-group><name name-style="western"><surname>Kimoto</surname><given-names>S</given-names></name></person-group> (<year>1969</year>) <article-title>Motes on the <tp:taxon-name><tp:taxon-name-part taxon-name-part-type="family">Chrysomelidae</tp:taxon-name-part></tp:taxon-name> from Taiwan II.</article-title> <source>Esakia</source> <volume>7</volume>: <fpage>1</fpage>–<lpage>68</lpage>.</mixed-citation></ref><ref id="B10"><mixed-citation xmlns:xlink="http://www.w3.org/1999/xlink" xlink:type="simple">
          <person-group><name name-style="western"><surname>Kimoto</surname><given-names>S</given-names></name></person-group> (<year>1986</year>) <article-title>The <tp:taxon-name><tp:taxon-name-part taxon-name-part-type="family">Chrysomelidae</tp:taxon-name-part></tp:taxon-name> (<tp:taxon-name><tp:taxon-name-part taxon-name-part-type="class">Insecta</tp:taxon-name-part></tp:taxon-name>: <tp:taxon-name><tp:taxon-name-part taxon-name-part-type="order">Coleoptera</tp:taxon-name-part></tp:taxon-name>) collected by the Nagoya University Scientific Expedition to Taiwan in 1984.</article-title> <source>Kurume University Journal</source> <volume>35</volume>: <fpage>53</fpage>–<lpage>62</lpage>.</mixed-citation></ref><ref id="B11"><mixed-citation xmlns:xlink="http://www.w3.org/1999/xlink" xlink:type="simple">
          <person-group><name name-style="western"><surname>Kimoto</surname><given-names>S</given-names></name></person-group> (<year>1989</year>) <article-title>The Taiwanese <tp:taxon-name><tp:taxon-name-part taxon-name-part-type="family">Chrysomelidae</tp:taxon-name-part></tp:taxon-name> (<tp:taxon-name><tp:taxon-name-part taxon-name-part-type="class">Insecta</tp:taxon-name-part></tp:taxon-name>: <tp:taxon-name><tp:taxon-name-part taxon-name-part-type="order">Coleoptera</tp:taxon-name-part></tp:taxon-name>) collected by Dr. Kintaro Baba, on the occasion of his entomological survey in 1983 and 1986.</article-title> <source>Kurume University Journal</source> <volume>38</volume>: <fpage>237</fpage>–<lpage>272</lpage>.</mixed-citation></ref><ref id="B14"><mixed-citation xmlns:xlink="http://www.w3.org/1999/xlink" xlink:type="simple">
          <person-group><name name-style="western"><surname>Kimoto</surname><given-names>S</given-names></name><name name-style="western"><surname>Chu</surname><given-names>YI</given-names></name></person-group> (<year>1996</year>) <article-title>Systematic catalog of <tp:taxon-name><tp:taxon-name-part taxon-name-part-type="family">Chrysomelidae</tp:taxon-name-part></tp:taxon-name> of Taiwan (<tp:taxon-name><tp:taxon-name-part taxon-name-part-type="class">Insecta</tp:taxon-name-part></tp:taxon-name>: <tp:taxon-name><tp:taxon-name-part taxon-name-part-type="order">Coleoptera</tp:taxon-name-part></tp:taxon-name>).</article-title> <source>Bulletin of the Institute of Comparative Studies of International Cultures and Societies</source> <volume>16</volume>: <fpage>1</fpage>–<lpage>152</lpage>.</mixed-citation></ref><ref id="B15"><mixed-citation xmlns:xlink="http://www.w3.org/1999/xlink" xlink:type="simple">
          <person-group><name name-style="western"><surname>Kimoto</surname><given-names>S</given-names></name><name name-style="western"><surname>Takizawa</surname><given-names>H</given-names></name></person-group> (<year>1997</year>) <source>Leaf beetles (<tp:taxon-name><tp:taxon-name-part taxon-name-part-type="family">Chrysomelidae</tp:taxon-name-part></tp:taxon-name>) of Taiwan.</source> <publisher-name>Tokai University Press</publisher-name>, <publisher-loc>Tokyo</publisher-loc>, <size units="page">581 pp</size>.</mixed-citation></ref><ref id="B17"><mixed-citation xmlns:xlink="http://www.w3.org/1999/xlink" xlink:type="simple">
          <person-group><name name-style="western"><surname>Lee</surname><given-names>C-F</given-names></name><name name-style="western"><surname>Cheng</surname><given-names>H-T</given-names></name></person-group> (<year>2007</year>) <source>The <tp:taxon-name><tp:taxon-name-part taxon-name-part-type="family">Chrysomelidae</tp:taxon-name-part></tp:taxon-name> of Taiwan 1.</source> <publisher-name>Sishou-Hills Insect Observation Network</publisher-name>, <publisher-loc>New Taipei City</publisher-loc>, <size units="page">199 pp</size>. [In Chinese]</mixed-citation></ref><ref id="B1"><mixed-citation xmlns:xlink="http://www.w3.org/1999/xlink" xlink:type="simple">
          <person-group><name name-style="western"><surname>Beenen</surname><given-names>R</given-names></name></person-group> (<year>2010</year>) <article-title><tp:taxon-name><tp:taxon-name-part taxon-name-part-type="subfamily">Galerucinae</tp:taxon-name-part></tp:taxon-name>.</article-title> In: <person-group><name name-style="western"><surname>Löbl</surname><given-names>I</given-names></name><name name-style="western"><surname>Smetana</surname><given-names>A</given-names></name></person-group> (<role>Eds</role>) <issue-title>Catalogue of Palaearctic Coleoptera, Vol.</issue-title> <source>6. Apollo Books, Stenstrup</source>, <fpage>443</fpage>–<lpage>491</lpage>.</mixed-citation></ref><ref id="B26"><mixed-citation xmlns:xlink="http://www.w3.org/1999/xlink" xlink:type="simple">
          <person-group><name name-style="western"><surname>Yang</surname><given-names>X-K</given-names></name><name name-style="western"><surname>Ge</surname><given-names>S</given-names></name><name name-style="western"><surname>Nie</surname><given-names>R</given-names></name><name name-style="western"><surname>Ruan</surname><given-names>Y</given-names></name><name name-style="western"><surname>Li</surname><given-names>W</given-names></name></person-group> (<year>2015</year>) <source>Chinese leaf beetles.</source> <publisher-name>Science Press</publisher-name>, <publisher-loc>Beijing</publisher-loc>, <size units="page">507 pp</size>.</mixed-citation></ref></ref-list></tp:taxon-treatment>
