# Supplementary material for: The genus Paleosepharia Laboissière, 1936 in Taiwan: review and nomenclatural changes (Coleoptera, Chrysomelidae, Galerucinae)
Source: Zookeys. 2018 Mar 19;(744):19–41. doi: 10.3897/zookeys.744.22970 (PMC5904516; doi:10.3897/zookeys.744.22970)
Supplement: XML Treatment for Paleosepharia nantouensis [file zookeys.744.22970-treatment4.xml]

<!DOCTYPE tp:taxon-treatment
  PUBLIC "-//TaxonX//DTD Taxonomic Treatment Publishing DTD v0 20100105//EN" "tax-treatment-NSO.dtd">
<tp:taxon-treatment xmlns:tp="http://www.plazi.org/taxpub"><tp:treatment-meta><kwd-group><label>Taxon classification</label><kwd><named-content xmlns:xlink="http://www.w3.org/1999/xlink" content-type="kingdom">Animalia</named-content></kwd><kwd><named-content xmlns:xlink="http://www.w3.org/1999/xlink" content-type="order">Coleoptera</named-content></kwd><kwd><named-content xmlns:xlink="http://www.w3.org/1999/xlink" content-type="family">Chrysomelidae</named-content></kwd></kwd-group><mixed-citation publication-type="journal"><person-group><name><surname>Lee</surname><given-names>Chi-Feng</given-names></name></person-group><article-title>The genus <italic><tp:taxon-name><tp:taxon-name-part taxon-name-part-type="genus" reg="Paleosepharia">Paleosepharia</tp:taxon-name-part></tp:taxon-name></italic> Laboissière, 1936 in Taiwan: review and nomenclatural changes (<tp:taxon-name><tp:taxon-name-part taxon-name-part-type="order">Coleoptera</tp:taxon-name-part></tp:taxon-name>, <tp:taxon-name><tp:taxon-name-part taxon-name-part-type="family">Chrysomelidae</tp:taxon-name-part></tp:taxon-name>, <tp:taxon-name><tp:taxon-name-part taxon-name-part-type="subfamily">Galerucinae</tp:taxon-name-part></tp:taxon-name>)</article-title><source>Zookeys</source><day>19</day><month>3</month><year>2018</year><volume>2018</volume><issue>744</issue><fpage>19</fpage><lpage>41</lpage><pub-id pub-id-type="doi">10.3897/zookeys.744.22970</pub-id></mixed-citation></tp:treatment-meta><tp:nomenclature><tp:taxon-name>
            <tp:taxon-name-part taxon-name-part-type="genus" reg="Paleosepharia">Paleosepharia</tp:taxon-name-part>
            <tp:taxon-name-part taxon-name-part-type="species" reg="nantouensis">nantouensis</tp:taxon-name-part>
          </tp:taxon-name><tp:taxon-authority>(Kimoto)</tp:taxon-authority><tp:taxon-status xmlns:xlink="http://www.w3.org/1999/xlink" xlink:type="simple">comb. n.</tp:taxon-status><xref ref-type="fig" rid="F4">Figs 4D–F</xref><xref ref-type="fig" rid="F6">, 6</xref><!--PageBreak--><tp:nomenclature-citation-list><tp:nomenclature-citation><tp:taxon-name>
                <tp:taxon-name-part taxon-name-part-type="genus" reg="Monolepta">Monolepta</tp:taxon-name-part> <tp:taxon-name-part taxon-name-part-type="species" reg="nantouensis">nantouensis</tp:taxon-name-part></tp:taxon-name><comment>Kimoto, 1996: 38; <xref ref-type="bibr" rid="B15">Kimoto and Takizawa 1997</xref>: 386 (catalogue); <xref ref-type="bibr" rid="B1">Beenen 2010</xref>: 484 (catalogue); <xref ref-type="bibr" rid="B18">Lee and Cheng 2010</xref>: 102 (food plant); <xref ref-type="bibr" rid="B26">Yang et al. 2015</xref>: 270 (catalogue).</comment></tp:nomenclature-citation></tp:nomenclature-citation-list></tp:nomenclature><tp:treatment-sec sec-type="type material" id="SECID0EWEBG"><title>Type material.</title><p>Paratype 1♀ (<named-content xmlns:xlink="http://www.w3.org/1999/xlink" content-type="dwc:institutional_code" xlink:type="simple">KMNH</named-content>): “Baibara [h, w] // C. TAIWAN, / End of 1950’s [p, w] // <italic><tp:taxon-name><tp:taxon-name-part taxon-name-part-type="genus" reg="Monolepta">Monolepta</tp:taxon-name-part></tp:taxon-name></italic> / <italic><tp:taxon-name><tp:taxon-name-part taxon-name-part-type="genus" reg="Monolepta"/><tp:taxon-name-part taxon-name-part-type="species" reg="nantouensis">nantouensis</tp:taxon-name-part></tp:taxon-name></italic> / Kimoto, n. sp. [h] / Det. S. Kimoto. 19 [p, w] // PHOTO [p, r] // PARATYPE [p, b]”.</p></tp:treatment-sec><tp:treatment-sec sec-type="material" id="SECID0ESFBG"><title>Other material examined</title><p>
            <bold>(n = 22). Hsinchu</bold>: 2♀♀ (<named-content xmlns:xlink="http://www.w3.org/1999/xlink" content-type="dwc:institutional_code" xlink:type="simple">TARI</named-content>), Chenhsipao [鎮西堡], 26.VII.2014, leg. Y.-L. Lin; 4♂♂ (<named-content xmlns:xlink="http://www.w3.org/1999/xlink" content-type="dwc:institutional_code" xlink:type="simple">TARI</named-content>), Chienshih [尖石], 12.VII.2009, leg. M.-H. Tsou; 1♀ (<named-content xmlns:xlink="http://www.w3.org/1999/xlink" content-type="dwc:institutional_code" xlink:type="simple">TARI</named-content>), Lupi [魯壁], 20.VII.2008, leg. M.-H. Tsou; 1♀ (<named-content xmlns:xlink="http://www.w3.org/1999/xlink" content-type="dwc:institutional_code" xlink:type="simple">TARI</named-content>), same locality, 26.VII.2008, leg. M.-H. Tsou; <bold>Ilan</bold>: 1♀ (<named-content xmlns:xlink="http://www.w3.org/1999/xlink" content-type="dwc:institutional_code" xlink:type="simple">TARI</named-content>), Suyuan [思源], 23.VII.2008, leg. H.-Y. Lee; 1♀ (<named-content xmlns:xlink="http://www.w3.org/1999/xlink" content-type="dwc:institutional_code" xlink:type="simple">TARI</named-content>), same locality, 8.VIII.2014, leg. S.-F. Yu; <bold>Kaoshiung</bold>: 1♂ (<named-content xmlns:xlink="http://www.w3.org/1999/xlink" content-type="dwc:institutional_code" xlink:type="simple">TARI</named-content>), Meilungshan [美瓏山], 15.VI.2016, leg. B.-X. Guo; Taichung: 1♂ (<named-content xmlns:xlink="http://www.w3.org/1999/xlink" content-type="dwc:institutional_code" xlink:type="simple">NMNS</named-content>), Anmashan [鞍馬山], 18.VII.2005, leg. Y.-L. Chen; <bold>Taitung</bold>: 2♂♂, 3♀♀ (<named-content xmlns:xlink="http://www.w3.org/1999/xlink" content-type="dwc:institutional_code" xlink:type="simple">TARI</named-content>), Liyuan [栗園], 24.VII.2013, leg. C.-F. Lee; <bold>Taoyuan</bold>: 1♂, 1♀ (<named-content xmlns:xlink="http://www.w3.org/1999/xlink" content-type="dwc:institutional_code" xlink:type="simple">TARI</named-content>), Lalashan [拉拉山], 2.VIII.2008, leg. M.-H. Tsou; 1♂ (<named-content xmlns:xlink="http://www.w3.org/1999/xlink" content-type="dwc:institutional_code" xlink:type="simple">TARI</named-content>), same locality, 7.VIII.2008, leg. H.-J. Chen; 1♀ (<named-content xmlns:xlink="http://www.w3.org/1999/xlink" content-type="dwc:institutional_code" xlink:type="simple">TARI</named-content>), same locality, 30.VIII.2008, leg. M.-H. Tsou; 1♀ (<named-content xmlns:xlink="http://www.w3.org/1999/xlink" content-type="dwc:institutional_code" xlink:type="simple">NMNS</named-content>), Shanpaling [上巴陵], 26.VIII.1987, leg. I. C. Hsu; 1♂ (<named-content xmlns:xlink="http://www.w3.org/1999/xlink" content-type="dwc:institutional_code" xlink:type="simple">TARI</named-content>), Tamanshan [塔曼山], 3.VIII.2008, leg. M.-H. Tsou; 1♀ (<named-content xmlns:xlink="http://www.w3.org/1999/xlink" content-type="dwc:institutional_code" xlink:type="simple">TARI</named-content>), same but with “leg. S.-F. Yu”.</p></tp:treatment-sec><tp:treatment-sec sec-type="description" id="SECID0ENIBG"><title>Description.</title><p>Males. Length 4.7–5.2 mm, width 2.4–2.6 mm. General color yellowish brown (Fig. <xref ref-type="fig" rid="F4">4D–E</xref>); antennae, except two basal antennomeres, tibiae, tarsi, and metaventrite blackish brown; scutellum yellowish brown; elytra black, with one pair of broad, curved white stripes from near base to middle, curved inwards at middle. Antenna (Fig. <xref ref-type="fig" rid="F6">6A</xref>) filiform, ratio of length of antennomeres I to XI 1.0 : 0.3 : 0.5 : 0.9 : 0.9 : 0.9 : 0.9 : 0.9 : 0.9 : 0.8 : 0.9; ratio of length to width from antennomere I to XI 3.7 : 2.0 : 2.9 : 5.1 : 5.1 : 4.9 : 5.0 : 4.9 : 5.2 : 4.9 : 5.6. Pronotum 1.69–1.81 times wider than long; lateral margins slightly curved, basal margin slightly curved, apical margin slightly concave; disc evenly convex, with reticulate microsculpture and dense, minute punctures and one pair of weak fovea at sides. Elytra parallel-sided; 1.51–1.57 times longer than wide; with one pair of depressions near suture in basal 1/3; disc with dense, minute punctures; apex truncate. First tarsomeres of front legs dorso-ventrally flattened. Penis (Fig. <xref ref-type="fig" rid="F6">6C–E</xref>) extremely slender, 6.8 times longer than wide; parallel-sided, posterior widened at middle, apically tapering; tectum elongate from basal 1/5 to apical 1/6, widest at middle and as wide as penis, apically tapering, apex acute; moderately recurved at middle and near apex in lateral view; ventral surface without membranous areas. Endophallic spiculae complex (Fig. <xref ref-type="fig" rid="F6">6F</xref>) with the longest pair apically curved; also possessing two pairs of long hooked spiculae of equal length, one pair curved inwards, the other curved outwards; a pair of longitudinal rows of hook-like setae distal to bases of longest spiculae; one longitudinal pair of long, apically tapering setae along sides distal to bases of longest spiculae.</p><fig id="F6" position="float" orientation="portrait"><label>Figures 6.</label><caption><p>Diagnostic characters of <italic><tp:taxon-name><tp:taxon-name-part taxon-name-part-type="genus" reg="Paleosepharia">Paleosepharia</tp:taxon-name-part> <tp:taxon-name-part taxon-name-part-type="species" reg="nantouensis">nantouensis</tp:taxon-name-part></tp:taxon-name></italic> (Kimoto). <bold>A</bold> Antenna, male <bold>B</bold> Antenna, female <bold>C</bold> Penis, dorsal view <bold>D</bold> Penis, lateral view <bold>E</bold> Penis, ventral view <bold>F</bold> Endophallic spiculae <bold>G</bold> Abdominal ventrite VIII <bold>H</bold> Bursa sclerites, left sclerite in lateral view, right sclerite in dorsal view <bold>I</bold> Spermatheca <bold>J</bold> Gonocoxae.</p></caption><graphic xmlns:xlink="http://www.w3.org/1999/xlink" xlink:href="zookeys-744-019-g006.jpg" position="float" orientation="portrait" xlink:type="simple" id="oo_191738.jpg"/></fig><!--PageBreak--><p>Females. Length 5.3–6.3 mm, width 2.6–3.3 mm. Similar to males (Fig. <xref ref-type="fig" rid="F4">4F</xref>); but elytra lacking oblique depressions; first tarsomeres of front legs normal; ratio of length of antennomeres I to XI (Fig. <xref ref-type="fig" rid="F6">6B</xref>) 1.0 : 0.3 : 0.5 : 0.9 : 0.9 : 0.8 : 0.9 : 0.8 : 0.8 : 0.7 <!--PageBreak-->: 0.7; ratio of length to width from antennomere I-XI 4.8 : 2.0 : 3.7 : 5.6 : 5.6 : 5.9 : 6.7 : 6.2 : 7.2 : 6.4 : 6.7. Gonocoxae (Fig. <xref ref-type="fig" rid="F6">6J</xref>) slender, tightly conjunct from apical 1/3 to base; each gonocoxa with eight setae from apical 1/6 to apex, apex truncate. Ventrite VIII (Fig. <xref ref-type="fig" rid="F6">6G</xref>) weakly sclerotized except apex, with several short setae at apex, and several long setae at sides, spiculum elongate. Spermathecal receptaculum (Fig. <xref ref-type="fig" rid="F6">6I</xref>) swollen; pump extremely slender and curved; sclerotized spermathecal duct slender. Bursa sclerites (Fig. <xref ref-type="fig" rid="F6">6H</xref>) elongate and apically tapering, with stout teeth along lateral margin at base; slightly curved in lateral view.</p></tp:treatment-sec><tp:treatment-sec sec-type="Food plant" id="SECID0EMLBG"><title>Food plant.</title><p>
            <tp:taxon-name><tp:taxon-name-part taxon-name-part-type="family">Fagaceae</tp:taxon-name-part></tp:taxon-name>: <tp:taxon-name><tp:taxon-name-part taxon-name-part-type="genus" reg="Castanopsis">Castanopsis</tp:taxon-name-part> <tp:taxon-name-part taxon-name-part-type="species" reg="carlesii">carlesii</tp:taxon-name-part></tp:taxon-name> (Hemsl.) Hayata (<xref ref-type="bibr" rid="B18">Lee and Cheng 2010</xref>).</p></tp:treatment-sec><tp:treatment-sec sec-type="distribution" id="SECID0E2LBG"><title>Distribution.</title><p>Endemic to Taiwan.</p></tp:treatment-sec><tp:treatment-sec><!--Section generated to contain objects referenced in tp:taxon-treatment.--><fig id="F4" position="float" orientation="portrait"><label>Figures 4.</label><caption><p>Habitus of <italic><tp:taxon-name><tp:taxon-name-part taxon-name-part-type="genus" reg="Paleosepharia">Paleosepharia</tp:taxon-name-part></tp:taxon-name></italic> species. <bold>A</bold> <italic><tp:taxon-name><tp:taxon-name-part taxon-name-part-type="genus" reg="Paleosepharia">P.</tp:taxon-name-part> <tp:taxon-name-part taxon-name-part-type="species" reg="formosana">formosana</tp:taxon-name-part></tp:taxon-name></italic> (Chûjô), male, dorsal view <bold>B</bold> Ditto, ventral view <bold>C</bold> <italic><tp:taxon-name><tp:taxon-name-part taxon-name-part-type="genus" reg="Paleosepharia">P.</tp:taxon-name-part> <tp:taxon-name-part taxon-name-part-type="species" reg="formosana">formosana</tp:taxon-name-part></tp:taxon-name></italic> (Chûjô), female, color variation, dorsal view <bold>D</bold> <italic><tp:taxon-name><tp:taxon-name-part taxon-name-part-type="genus" reg="Paleosepharia">P.</tp:taxon-name-part> <tp:taxon-name-part taxon-name-part-type="species" reg="nantouensis">nantouensis</tp:taxon-name-part></tp:taxon-name></italic> (Kimoto), male, dorsal view <bold>E</bold> Ditto, ventral view <bold>F</bold> <tp:taxon-name><tp:taxon-name-part taxon-name-part-type="genus" reg="Paleosepharia"/><tp:taxon-name-part taxon-name-part-type="species" reg="nantouensis">nantouensis</tp:taxon-name-part></tp:taxon-name> (Kimoto), female, dorsal view.</p></caption><graphic xmlns:xlink="http://www.w3.org/1999/xlink" xlink:href="zookeys-744-019-g004.jpg" position="float" orientation="portrait" xlink:type="simple" id="oo_191736.jpg"/></fig></tp:treatment-sec><ref-list><ref id="B15"><mixed-citation xmlns:xlink="http://www.w3.org/1999/xlink" xlink:type="simple">
          <person-group><name name-style="western"><surname>Kimoto</surname><given-names>S</given-names></name><name name-style="western"><surname>Takizawa</surname><given-names>H</given-names></name></person-group> (<year>1997</year>) <source>Leaf beetles (<tp:taxon-name><tp:taxon-name-part taxon-name-part-type="family">Chrysomelidae</tp:taxon-name-part></tp:taxon-name>) of Taiwan.</source> <publisher-name>Tokai University Press</publisher-name>, <publisher-loc>Tokyo</publisher-loc>, <size units="page">581 pp</size>.</mixed-citation></ref><ref id="B1"><mixed-citation xmlns:xlink="http://www.w3.org/1999/xlink" xlink:type="simple">
          <person-group><name name-style="western"><surname>Beenen</surname><given-names>R</given-names></name></person-group> (<year>2010</year>) <article-title><tp:taxon-name><tp:taxon-name-part taxon-name-part-type="subfamily">Galerucinae</tp:taxon-name-part></tp:taxon-name>.</article-title> In: <person-group><name name-style="western"><surname>Löbl</surname><given-names>I</given-names></name><name name-style="western"><surname>Smetana</surname><given-names>A</given-names></name></person-group> (<role>Eds</role>) <issue-title>Catalogue of Palaearctic Coleoptera, Vol.</issue-title> <source>6. Apollo Books, Stenstrup</source>, <fpage>443</fpage>–<lpage>491</lpage>.</mixed-citation></ref><ref id="B18"><mixed-citation xmlns:xlink="http://www.w3.org/1999/xlink" xlink:type="simple">
          <person-group><name name-style="western"><surname>Lee</surname><given-names>C-F</given-names></name><name name-style="western"><surname>Cheng</surname><given-names>H-T</given-names></name></person-group> (<year>2010</year>) <source>The <tp:taxon-name><tp:taxon-name-part taxon-name-part-type="family">Chrysomelidae</tp:taxon-name-part></tp:taxon-name> of Taiwan 2.</source> <publisher-name>Sishou-Hills Insect Observation Network and Taiwan Agricultural Research Institute</publisher-name>, <publisher-loc>COA, New Taipei City and Taichung City</publisher-loc>, <size units="page">191 pp</size>. [In Chinese]</mixed-citation></ref><ref id="B26"><mixed-citation xmlns:xlink="http://www.w3.org/1999/xlink" xlink:type="simple">
          <person-group><name name-style="western"><surname>Yang</surname><given-names>X-K</given-names></name><name name-style="western"><surname>Ge</surname><given-names>S</given-names></name><name name-style="western"><surname>Nie</surname><given-names>R</given-names></name><name name-style="western"><surname>Ruan</surname><given-names>Y</given-names></name><name name-style="western"><surname>Li</surname><given-names>W</given-names></name></person-group> (<year>2015</year>) <source>Chinese leaf beetles.</source> <publisher-name>Science Press</publisher-name>, <publisher-loc>Beijing</publisher-loc>, <size units="page">507 pp</size>.</mixed-citation></ref></ref-list></tp:taxon-treatment>
